# Supplementary material for: Integration of Transcriptomic and Single-Cell Data to Uncover Senescence- and Ferroptosis-Associated Biomarkers in Sepsis
Source: Biomedicines. 2025 Apr 11;13(4):942. doi: 10.3390/biomedicines13040942 (PMC12025025; doi:10.3390/biomedicines13040942)
Supplement: Supplementary file 1 [file biomedicines-13-00942-s001.zip]

Archive with 3 entries (3 files):
- Figure S1.pdf
- Supplementary File S1.xlsx
- Supplementary File S2.zip
