# Supplementary material for: Integration of Transcriptomic and Single-Cell Data to Uncover Senescence- and Ferroptosis-Associated Biomarkers in Sepsis
Source: Biomedicines. 2025 Apr 11;13(4):942. doi: 10.3390/biomedicines13040942 (PMC12025025; doi:10.3390/biomedicines13040942)
Supplement: Supplementary file 1 [file biomedicines-13-00942-s001.zip › Supplementary File S1.xlsx]

## Sheet: Table S1
Ferroptosis-related genes	Senescence-related genes
ABCC1	AAK1
ABCC5	ABCB1
ABHD12	ABCC6
ACADSB	ABI3
ACO1	ABI3BP
ACOT1	ACER2
ACSF2	ACKR1
ACSL1	ACLY
ACSL3	ADCK5
ACSL4	AGO2
ACVR1B	AGR2
ADAM23	AGT
ADAMTS13	AHR
ADIPOQ	AKAP4
AEBP2	AKR1B1
AGPAT3	AKT1
AGPS	AKT1S1
AHCY	AKT3
AIFM2	AKTIP
AKR1C1	ALDH2
AKR1C2	ALDOA
AKR1C3	ALKBH3
AKT1S1	ALOX15B
ALDH3A2	ANAPC1
ALOX12	ANLN
ALOX12B	ANXA5
ALOX15	APEX1
ALOX15B	AR
ALOX5	ARF1
ALOXE3	ARG2
AMN	ARID1A
ANO6	ARID1B
AQP3	ARID3A
AQP5	ARID4B
AQP8	ARPC1B
AR	ARRB1
ARF6	ASAH1
ARHGEF26-AS1	ASF1A
ARNTL	ASPH
ASAH2	ASXL2
ASMTL-AS1	ATF3
ATF2	ATF6
ATF3	ATF7IP
ATF4	ATG10
ATG13	ATG12
ATG16L1	ATG16L1
ATG3	ATG4D
ATG4D	ATG5
ATG5	ATG7
ATG7	ATM
ATM	ATP6V0A2
ATP5MC3	ATP6V0C
BACH1	ATR
BAP1	ATRAID
BCAT2	ATRX
BECN1	ATXN10
BEX1	AURKA
BID	AURKB
BRD2	AXL
BRD3	BAG3
BRD4	BAP1
BRD7	BAZ1A
BRDT	BCL11B
BRPF1	BCL2
CA9	BCL2L1
CAMKK2	BCL2L2
CARS1	BCL3
CAV1	BCL6
CBS	BCLAF1
CCDC6	BECN1
CD44	BHLHE40
CD82	BIN1
CDC25A	BIRC5
CDCA3	BLK
CDH1	BLVRA
CDKN1A	BMI1
CDKN2A	BMP4
CDO1	BMPR2
CFL1	BMS1
CGAS	BNIP3L
CHAC1	BRAF
CHMP1A	BRCA1
CHMP5	BRD4
CHMP6	BRD7
CHP1	BRIP1
CIRBP	BTG1
CISD1	BTG2
CISD2	BTG3
CISD3	BUB1
CLTRN	BUB1B
COPZ1	CALR
COX4I2	CAPNS1
CP	CARF
CPEB1	CARM1
CREB1	CASP2
CREB3	CAV1
CREB5	CAVIN1
CS	CBS
CTSB	CBX5
CYB5R1	CBX7
CYBB	CBX8
CYGB	CCL2
CYP4F8	CCN2
DAZAP1	CCN6
DCAF7	CCNA2
DDR2	CCNB1
DECR1	CCND1
DHODH	CCND3
DLD	CD28
DNAJB6	CD34
DPEP1	CD40LG
DPP4	CD82
DUOX1	CDC25A
DUOX2	CDC45
ECH1	CDC6
EGFR	CDC7
EGLN2	CDCA2
EGR1	CDCA4
ELAVL1	CDH1
ELOVL5	CDK1
EMC2	CDK18
ENO3	CDK2
ENPP2	CDK2AP1
EPAS1	CDK4
EPT1	CDK5
ETV4	CDK5R1
EZH2	CDK6
FABP4	CDKN1A
FADS1	CDKN1B
FADS2	CDKN1C
FANCD2	CDKN2A
FAR1	CDKN2AIP
FBXW7	CDKN2B
Fer1HCH	CEACAM1
FGF21	CEBPB
FH	CEBPG
FLT3	CENPA
FNDC5	CHAF1B
FOXO4	CHD5
FTH1	CHEK1
FTL	CHEK2
FTMT	CHUK
FURIN	CIP2A
FXN	CIT
FZD7	CKAP2
G6PD	CKB
G6PDX	CLCA2
GABARAPL1	CLPP
GABARAPL2	CLSPN
GALNT14	CLU
GCH1	CNOT6
GCLC	CNOT6L
GDF15	COX5B
GJA1	CPEB1
GLRX5	CPT1C
GLS2	CREG1
GOT1	CRISPLD2
GPAT4	CSNK1A1
GPX4	CSNK2A1
GRIA3	CTH
GSK3B	CTNNAL1
GSTM1	CTNNB1
GSTZ1	CTSB
H19	CTSD
HCAR1	CUL4B
HDDC3	CUX1
HELLS	CXCL1
HIF1A	CXCR2
HILPDA	CYB5R3
HMGB1	CYBB
HMOX1	CYP26A1
HOTAIR	DAO
HRAS	DDAH2
HSF1	DDB1
HSPA5	DDB2
HSPB1	DDIT4
IDH1	DEK
IDH2	DEPTOR
IDO1	DGCR8
IFNA1	DHCR24
IFNA10	DHRS2
IFNA13	DHX9
IFNA14	DICER1
IFNA16	DIDO1
IFNA17	DIRAS3
IFNA2	DKC1
IFNA21	DLC1
IFNA4	DMTF1
IFNA5	DNMT1
IFNA6	DNMT3A
IFNA7	DNMT3B
IFNA8	DOT1L
IFNG	DPP4
IL1B	DPY30
IL6	DTL
INTS2	DUSP1
IREB2	DUSP16
ISCU	DUSP21
JUN	DUSP3
KDM3B	DUSP6
KDM4A	DYRK1A
KDM5A	E2F1
KDM5C	E2F3
KDM6B	E2F7
KEAP1	ECT2
KIF20A	EEF1E1
KLF2	EGFR
KLHDC3	EGLN1
KMT2D	EGR2
KRAS	EHF
LAMP2	EHMT2
LCE2C	EID3
LCN2	EIF2AK2
LGMN	EIF2AK3
LIFR	EIF4E
LIG3	EIF4EBP1
LONP1	EIF4G2
LPCAT3	ELAVL1
LPIN1	ELOA
LYRM1	ENDOG
MAP1LC3A	ENG
MAP3K11	ENO1
MAP3K14	ENTPD7
MAPK1	EP300
MAPK14	EPAS1
MAPK3	EPHA3
MAPK8	EPHA5
MAPK9	EPOR
MAPKAP1	ERBB2
MARCHF5	ERCC1
MDM2	ERRFI1
MDM4	ERVW-1
MEF2C	ESPL1
MEG3	ESR1
MEG8	ESRRB
METTL14	ETS1
MFN2	ETS2
MGST1	ETV6
MIB1	EWSR1
MIB2	EZH2
MICU1	FANCD2
MIOX	FASN
MIR130B	FASTK
MIR135B	FBXO22
MIR137	FBXO31
MIR15A	FBXO4
MIR17	FBXO5
MIR18A	FBXW11
MIR190A	FDPS
MIR212	FERMT1
MIR214	FERMT2
MIR27A	FGF21
MIR302A	FGFR1
MIR324	FGFR2
MIR335	FGFR3
MIR375	FIS1
MIR424	FLT1
MIR4443	FNTB
MIR5096	FOS
MIR522	FOXA1
MIR539	FOXD1
MIR545	FOXM1
MIR670	FOXO1
MIR6852	FOXO3
MIR761	FOXO4
MLLT1	FOXP1
MLST8	FOXP3
MMD	FOXQ1
MPC1	FSCN1
MS4A15	FXN
MT1DP	FXR1
MT1G	G6PD
MTCH1	GADD45G
MTDH	GAPDH
MTF1	GATA4
MTOR	GDF15
MUC1	GEMIN2
MYB	GGCT
MYCN	GJA1
NCOA3	GKN1
NCOA4	GLI1
NDRG1	GMNN
NEAT1	GMPS
NEDD4	GNG11
NEDD4L	GNMT
NF2	GPC3
NFE2L2	GRIK2
NFS1	GRK4
NOS2	GRK6
NOX1	GRN
NOX3	GRPR
NOX4	GRSF1
NOX5	GSK3A
NQO1	GSK3B
NR1D1	GTSE1
NR1D2	HAS1
NR4A1	HAUS4
NR5A2	HBP1
NRAS	HDAC1
NT5DC2	HDAC2
NUPR1	HDAC3
OIP5-AS1	HDAC4
OSBPL9	HDAC7
OTUB1	HELLS
P4HB	HEPACAM
PANX1	HIF1A
PANX2	HIPK2
PAQR3	HIRA
PARK7	HIVEP1
PARP1	HJURP
PARP10	HK3
PARP11	HMGA1
PARP12	HMGA2
PARP14	HMGB1
PARP15	HMGB2
PARP16	HMGB3
PARP2	HMGCR
PARP3	HNRNPA1
PARP4	HNRNPA3
PARP6	HNRNPAB
PARP8	HNRNPC
PARP9	HNRNPD
PDK4	HOPX
PDSS2	HOXA9
PEBP1	HRAS
PEDS1	HS2ST1
PEX10	HSF1
PEX12	HSP90AA1
PEX2	HSP90AB1
PEX3	HSPA1A
PEX6	HSPA2
PGD	HSPA5
PGRMC1	HSPA9
PHF21A	HSPB1
PHKG2	HTRA1
PIEZO1	HYOU1
PIK3CA	ID1
PIR	IFI16
PLA2G6	IFNG
PLIN2	IGFBP1
PML	IGFBP3
POM121L12	IGFBP5
POR	IGFBP7
PPARA	IKBKG
PPARD	IL1A
PPARG	IL1R1
PPP1R13L	IL1RN
PRDX1	IL24
PRDX6	IL6
PRKAA1	ILF3
PRKAA2	ILK
PRKCA	IMMT
PROK2	INCENP
PROM2	ING1
PRR5	ING2
PTEN	ING5
PTGS2	INPP4B
PTPN18	IRAK4
PTPN6	IRF1
PVT1	IRF3
QSOX1	IRF5
RARRES2	IRF7
RB1	ITGB3
RBMS1	ITGB4
RELA	ITPK1
RHEBP1	ITPKB
RICTOR	ITPR1
RNF113A	ITPR2
RPL8	ITPR3
RPTOR	ITSN2
RRM2	JAK2
SAT1	JPT1
SCD	JUN
SCP2	JUNB
SENP1	KAT5
SESN2	KCNA1
SIAH2	KCNJ12
SIRT1	KDM1A
SIRT2	KDM2B
SIRT3	KDM4A
SIRT6	KDM4C
SLC11A2	KDM5B
SLC16A1	KDM6B
SLC1A5	KDR
SLC25A28	KEAP1
SLC38A1	KIF11
SLC39A14	KIF20A
SLC39A7	KIF2C
SLC3A2	KIFC1
SLC40A1	KL
SLC7A11	KLF4
SMAD7	KNDC1
SMG9	KRT19
SMPD1	KSR2
SNCA	LAMP2
SNX4	LATS1
SNX5	LATS2
SOCS1	LAYN
SOX2	LBR
SQSTM1	LCN2
SRC	LEO1
SREBF1	LGALS3
SREBF2	LIMA1
SRSF9	LIMK1
STAT3	LIN52
STING1	LIN54
STK11	LIN9
SUV39H1	LMNA
TAFAZZIN	LMNB1
TBK1	LNCTAM34A
TERT	LOX
TF	LOXL2
TFAM	LPAR1
TFAP2A	LPAR3
TFR2	LRRK2
TFRC	LY6D
TGFB1	MAD1L1
TGFBR1	MAD2L1
TIMM9	MAEL
TIMP1	MAF
TLR4	MAGEA2
TMBIM4	MAGOHB
TMEM161B-DT	MAP2K1
TMSB4X	MAP2K2
TMSB4Y	MAP2K3
TNFAIP3	MAP2K6
TOR2A	MAP2K7
TP53	MAP3K14
TP63	MAP3K5
TRIB2	MAP3K6
TRIM21	MAP3K7
TRIM26	MAP4K1
TRIM46	MAPK1
TSC1	MAPK12
TTPA	MAPK14
TXN	MAPK9
TYRO3	MAPKAPK5
ULK1	MARCHF5
ULK2	MARCKS
USP11	MAST1
USP35	MATK
USP7	MAVS
VCP	MCAM
VDAC2	MCL1
VDR	MCM3AP
WIPI1	MCM7
WIPI2	MCRS1
WWTR1	MCU
YAP1	MDC1
YTHDC2	MDH1
YY1AP1	MDK
ZEB1	MDM2
ZFAS1	MDP1
ZFP36	ME1
	ME2
	MECP2
	MED12
	MEF2A
	MEIS2
	MEN1
	MEOX1
	MET
	METTL14
	MIF
	MINK1
	MITF
	MKRN1
	MME
	MMP7
	MMP9
	MNX1
	MOB3A
	MORC3
	MORF4L1
	MOS
	MRTFA
	MRTFB
	MSN
	MST1
	MT1G
	MTDH
	MTHFD2
	MTOR
	MUC4
	MUS81
	MVK
	MVP
	MXD4
	MYBBP1A
	MYBL2
	MYC
	MYCN
	MYD88
	MYLK
	NACC1
	NADK
	NAMPT
	NANOG
	NBN
	NBR1
	NCAPG2
	NCAPH2
	NDRG1
	NDST2
	NEDD4
	NEK1
	NEK2
	NEK4
	NEK6
	NEK9
	NF1
	NF2
	NFE2L2
	NFKB2
	NFKBIA
	NHEJ1
	NINJ1
	NIPA2
	NLK
	NLRX1
	NOLC1
	NOTCH1
	NOTCH3
	NOX1
	NOX4
	NPM1
	NQO1
	NR1H2
	NR2E1
	NRAS
	NRF1
	NRSN2
	NSUN2
	NTN4
	NUAK1
	NUAK2
	NUDT5
	NUTF2
	OGG1
	OGT
	OPA1
	ORAI1
	ORC1
	OTX2
	OXTR
	P2RY14
	P3H1
	PAK2
	PAK4
	PAPSS2
	PARK7
	PARP1
	PATZ1
	PAX8
	PBRM1
	PCGF2
	PDCD10
	PDCD11
	PDCD4
	PDGFB
	PDIK1L
	PDPK1
	PDZD2
	PEA15
	PEBP1
	PELP1
	PES1
	PEX19
	PGR
	PHB
	PHB2
	PHGDH
	PI4KB
	PIK3C2A
	PIK3CA
	PIK3R5
	PIM1
	PIN1
	PINK1
	PINX1
	PIR
	PITX1
	PLA2G2A
	PLA2R1
	PLD2
	PLK1
	PML
	PMVK
	PNPT1
	PON1
	POT1
	POU3F1
	POU5F1
	PPARG
	PPARGC1A
	PPIB
	PPM1B
	PPM1D
	PPP1R13B
	PPP2R1A
	PPP2R5A
	PRKAA2
	PRKCD
	PRKCH
	PRKD1
	PRKD2
	PRKDC
	PRKN
	PRMT1
	PRMT6
	PRODH
	PROX1
	PRPF19
	PSMA2
	PSMA5
	PSMB1
	PSMB5
	PSMD14
	PTEN
	PTGS2
	PTK2
	PTPN1
	PTPN6
	PTTG1
	PURB
	PYGL
	RACGAP1
	RACK1
	RAD21
	RAD23B
	RAD51C
	RAF1
	RAN
	RANBP9
	RAP1GAP
	RAPGEF4
	RARB
	RASSF1
	RASSF4
	RASSF5
	RB1
	RBBP4
	RBL1
	RBL2
	RBM38
	RBM39
	RBP1
	RBP2
	RBPJ
	RBX1
	RCC1
	RECK
	RECQL4
	RELA
	RELB
	RHOA
	RNASEH2A
	RNASEH2B
	RNASEL
	ROMO1
	RPL11
	RPS14
	RPS6KB1
	RPS9
	RPTOR
	RRAD
	RRAS2
	RRM1
	RRM2
	RRM2B
	RRP8
	RTN4
	RUNX1
	RUVBL2
	S100A6
	SALL1
	SAMHD1
	SAT2
	SDC1
	SELENBP1
	SELENOH
	SENP1
	SENP7
	SERPINB2
	SERPINE1
	SETD1A
	SFN
	SFRP1
	SGK1
	SIAH1
	SIK1
	SIN3B
	SIRT1
	SIRT2
	SIRT3
	SIRT6
	SIRT7
	SIX1
	SIX6
	SKP2
	SLC13A3
	SLC16A7
	SLC25A5
	SLC31A2
	SLC52A1
	SLC5A2
	SMAD1
	SMAD2
	SMAD3
	SMAD5
	SMAD6
	SMARCA2
	SMARCA4
	SMARCB1
	SMARCD1
	SMC1A
	SMC2
	SMG1
	SMURF2
	SNAI1
	SOCS1
	SOD1
	SOD2
	SORBS2
	SOX1
	SOX2
	SOX4
	SOX5
	SP1
	SPAG9
	SPARC
	SPHK1
	SPI1
	SPIN1
	SPOP
	SRC
	SREBF1
	SRF
	SRSF1
	SRSF2
	SRSF3
	SSX2
	STAG2
	STAT1
	STAT3
	STAT5A
	STAT5B
	STAT6
	STIM1
	STK32C
	STK4
	STK40
	STN1
	STUB1
	SUMO2
	SUMO3
	SUPT5H
	SUV39H1
	SUZ12
	SYK
	SYT1
	SYT7
	TACC3
	TAGLN
	TBK1
	TBPL1
	TBX2
	TBX3
	TEAD1
	TEAD4
	TERF2
	TERT
	TFDP1
	TFG
	TGFB1I1
	TGFB2
	TGFBI
	TGFBR1
	TGFBR2
	THRB
	TIGAR
	TIMELESS
	TLR10
	TLR2
	TLR3
	TLR4
	TLR8
	TMEM9B
	TNFSF13
	TNFSF15
	TOM1
	TOP1
	TOP3A
	TOPBP1
	TP53
	TP53BP1
	TP53BP2
	TP53I3
	TP53INP1
	TP63
	TPP1
	TPR
	TPX2
	TRA2B
	TRDMT1
	TRIM28
	TRPM7
	TRPM8
	TRRAP
	TSC22D1
	TTK
	TWIST1
	TWIST2
	TXN
	TXNIP
	TYK2
	TYMS
	UBE2C
	UBE2I
	UBE2N
	UBE2V1
	UBE2V2
	UBE3A
	UBTD1
	UHRF1
	ULK3
	USP1
	USP28
	UTP6
	VCAN
	VDR
	VEGFA
	VENTX
	WEE1
	WIF1
	WIPI1
	WNT16
	WNT2
	WNT5A
	WNT7B
	WRN
	WSB1
	WT1
	WWP1
	XAF1
	XIAP
	XPC
	XPO1
	YAP1
	YBX1
	YEATS4
	YPEL3
	YWHAB
	YWHAZ
	YY1
	ZCCHC10
	ZDHHC3
	ZEB1
	ZFP36
	ZFX
	ZMAT3
	ZMPSTE24
	ZMYND11
	ZNF148
	ZNF207
	ZNF217

## Sheet: Table S2
GSE57065-MagentA-Modules										GSE65682-Brown-Modules
ID	Description	GeneRatio	BgRatio	pvalue	p.adjust	qvalue	geneID	Count		ID	Description	GeneRatio	BgRatio	pvalue	p.adjust	qvalue	geneID	Count
R-HSA-6798695	Neutrophil degranulation	94/536	480/11091	3.629223658352e-33	3.86875241980323e-30	3.69798789608919e-30	ALOX5/APRT/ARG1/ATP11B/ATP8B4/BPI/BST1/C3AR1/CAMP/CD14/CD177/CD33/CD55/CD58/CD59/CD63/CEACAM1/CEACAM8/CFD/CHI3L1/CHIT1/CKAP4/CLEC12A/CLEC4D/CLEC5A/CPNE3/CR1/CRISP3/CTSD/CTSH/CYFIP1/CYSTM1/DNAJC3/FCAR/FCER1G/FCN1/FGL2/FOLR3/FPR2/GCA/GM2A/GNS/GPR84/GSTP1/GYG1/HK3/HP/HSP90AB1/HSPA1A/HVCN1/ITGAM/LAIR1/LCN2/LILRA3/LTF/MAPK14/MCEMP1/MGAM/MGST1/MME/MMP8/MMP9/NPC2/OLFM4/ORM1/OSCAR/PADI2/PGLYRP1/PGM2/PLAC…	94		R-HSA-6798695	Neutrophil degranulation	53/313	480/11091	4.69889109786529e-18	4.06923969075134e-15	4.06923969075134e-15	AGL/ALOX5/AMPD3/ARG1/ATP11B/CD177/CD44/CD55/CD59/CD63/CEACAM1/CFD/CHI3L1/CKAP4/CLEC4D/CLEC5A/CR1/CRISP3/CST3/CYBB/DNAJC13/DNASE1L1/EEF2/ENPP4/FCAR/FCER1G/FGL2/GMFG/GPR84/GYG1/HEBP2/HK3/HP/HSPA1A/HSPA1B/HVCN1/LAIR1/LRG1/MAPK14/MMP9/OSCAR/PGLYRP1/PGM1/PGM2/PLAC8/QSOX1/RAB31/S100A12/S100P/SERPINB1/SIGLEC9/STOM/VNN1	53
R-HSA-6798696	Interleukin-4 and Interleukin-13 signaling	20/536	108/11091	1.86430455494706e-07	9.93674327786782e-05	9.49814110099343e-05	AKT1/ALOX5/ANXA1/BCL6/CEBPD/CXCL8/HGF/HMOX1/IL10/IL18/IL4R/ITGAM/JAK1/JAK2/LCN2/MMP9/OSM/RHOU/SOCS3/TIMP1	20		R-HSA-5579029	Metabolic disorders of biological oxidation enzymes	6/313	34/11091	0.000332224531699789	0.123550925118028	0.123550925118028	CYP19A1/CYP1B1/CYP27A1/GCLM/GGT1/OPLAH	6
R-HSA-6798697	Signaling by Interleukins	46/536	473/11091	4.27081423842206e-06	0.00151756265938597	0.00145057830975177	AKT1/ALOX5/ALPK1/ANXA1/BCL6/CASP1/CCL4/CCL5/CD86/CEBPD/CISH/CSF1R/CSF2RA/CXCL8/GSTO1/HGF/HMOX1/IL10/IL10RA/IL18/IL18R1/IL18RAP/IL1R1/IL1R2/IL1RAP/IL4R/IRAK3/IRS2/ITGAM/JAK1/JAK2/LCN2/LMNB1/MAP2K6/MAP3K8/MAPK14/MEF2A/MMP9/OSM/PIK3CB/RHOU/RPS6KA5/S100A12/SOCS3/TIFA/TIMP1	46		R-HSA-3322077	Glycogen synthesis	4/313	14/11091	0.000497823667424919	0.123550925118028	0.123550925118028	GBE1/GYG1/GYS1/PGM1	4
R-HSA-6798698	Interleukin-10 signaling	11/536	47/11091	1.07983619336205e-05	0.00287776345530986	0.00275074061888017	CCL4/CCL5/CD86/CXCL8/IL10/IL10RA/IL18/IL1R1/IL1R2/JAK1/TIMP1	11		R-HSA-71387	Metabolism of carbohydrates	19/313	290/11091	0.000570674019020916	0.123550925118028	0.123550925118028	AGL/B4GALT4/CD44/CHST11/CHST7/EXT1/FUT7/GBE1/GYG1/GYS1/HK3/HS3ST3B1/NDST2/PFKFB2/PFKFB3/PGD/PGM1/PGM2/RBKS	19
R-HSA-6798699	Toll-like Receptor Cascades	21/536	169/11091	6.39774140256653e-05	0.012327721465446	0.0117835828760262	ALPK1/BPI/CD14/CTSK/CTSL/IRAK3/ITGAM/LY86/MAP2K6/MAP3K8/MAPK14/MEF2A/RPS6KA5/S100A12/S100A9/TIFA/TLR2/TLR4/TLR5/TLR6/TLR8	21		R-HSA-8982491	Glycogen metabolism	5/313	27/11091	0.000839510373092411	0.128172994905617	0.128172994905617	AGL/GBE1/GYG1/GYS1/PGM1	5
R-HSA-6798700	Immunoregulatory interactions between a Lymphoid and a non-Lymphoid cell	18/536	133/11091	6.93867999931295e-05	0.012327721465446	0.0117835828760262	CD1C/CD1D/CD33/CD99/COL17A1/FCGR1A/HCST/ICAM2/KIR2DL2/KIR2DS2/LAIR1/LILRA1/LILRA3/LILRA5/OSCAR/SIGLEC5/SIGLEC9/SLAMF6	18		R-HSA-449147	Signaling by Interleukins	26/313	473/11091	0.000888034606736378	0.128172994905617	0.128172994905617	ALOX5/ANXA1/BATF/CCR1/CD86/GSTO1/HGF/IL18R1/IL18RAP/IL1R1/IL1RAP/IL4R/IRAK3/MAP2K6/MAPK14/MEF2A/MMP9/OSM/PDCD4/PIK3CB/PTPN4/RPS6KA5/S100A12/SERPINB2/SOCS3/STXBP2	26
R-HSA-6798701	Purinergic signaling in leishmaniasis infection	7/536	26/11091	0.00017429291819949	0.023224531350082	0.0221994137917245	C3AR1/CASP1/ENTPD1/HMOX1/HSP90AB1/IL18/TXN	7		R-HSA-174403	Glutathione synthesis and recycling	3/313	12/11091	0.00405244043093459	0.501344773312765	0.501344773312766	GCLM/GGT1/OPLAH	3
R-HSA-6798702	Cell recruitment (pro-inflammatory response)	7/536	26/11091	0.00017429291819949	0.023224531350082	0.0221994137917245	C3AR1/CASP1/ENTPD1/HMOX1/HSP90AB1/IL18/TXN	7		R-HSA-5668914	Diseases of metabolism	15/313	250/11091	0.0048818360437619	0.528458751737226	0.528458751737226	ADAMTS3/C1GALT1C1/CYP19A1/CYP1B1/CYP27A1/EXT1/GBE1/GCLM/GGT1/GYG1/GYS1/HPRT1/MMADHC/OPLAH/PGM1	15
R-HSA-6798703	Inflammasomes	6/536	21/11091	0.000360673984629461	0.0427198297350006	0.0408342008329027	AIM2/CASP1/HMOX1/HSP90AB1/NLRC4/TXN	6		R-HSA-163841	Gamma carboxylation, hypusinylation, hydroxylation, and arylsulfatase activation	6/313	61/11091	0.00726369245792381	0.68171151090759	0.68171151090759	ASPH/DPH3/EEF2/JMJD6/SUMF1/TPST2	6
R-HSA-6798704	Toll Like Receptor 4 (TLR4) Cascade	17/536	147/11091	0.000725642768066232	0.0773535190758603	0.0739391788934855	ALPK1/BPI/CD14/IRAK3/ITGAM/LY86/MAP2K6/MAP3K8/MAPK14/MEF2A/RPS6KA5/S100A12/S100A9/TIFA/TLR2/TLR4/TLR6	17		R-HSA-71336	Pentose phosphate pathway	3/313	15/11091	0.00787195740078048	0.68171151090759	0.68171151090759	PGD/PGM2/RBKS	3
R-HSA-6798705	MyD88 deficiency (TLR2/4)	5/536	17/11091	0.000985978352607425	0.0874658548382628	0.0836051619269659	CD14/S100A9/TLR2/TLR4/TLR6	5		R-HSA-3229121	Glycogen storage diseases	3/313	16/11091	0.00948881045686467	0.684775821303734	0.684775821303734	GBE1/GYG1/GYS1	3
R-HSA-6798706	MyD88:MAL(TIRAP) cascade initiated on plasma membrane	14/536	113/11091	0.00106665676632028	0.0874658548382628	0.0836051619269659	ALPK1/CD14/IRAK3/MAP2K6/MAP3K8/MAPK14/MEF2A/RPS6KA5/S100A12/S100A9/TIFA/TLR2/TLR4/TLR6	14		R-HSA-70221	Glycogen breakdown (glycogenolysis)	3/313	16/11091	0.00948881045686467	0.684775821303734	0.684775821303734	AGL/GYG1/PGM1	3
R-HSA-6798707	Toll Like Receptor TLR6:TLR2 Cascade	14/536	113/11091	0.00106665676632028	0.0874658548382628	0.0836051619269659	ALPK1/CD14/IRAK3/MAP2K6/MAP3K8/MAPK14/MEF2A/RPS6KA5/S100A12/S100A9/TIFA/TLR2/TLR4/TLR6	14		R-HSA-6785807	Interleukin-4 and Interleukin-13 signaling	8/313	108/11091	0.0112919297691741	0.75221624462344	0.75221624462344	ALOX5/ANXA1/BATF/HGF/IL4R/MMP9/OSM/SOCS3	8
R-HSA-5603041	IRAK4 deficiency (TLR2/4)	5/536	18/11091	0.00131147281874975	0.09190571788685	0.0878490519546468	CD14/S100A9/TLR2/TLR4/TLR6	5		R-HSA-9018678	Biosynthesis of specialized proresolving mediators (SPMs)	3/313	19/11091	0.0154271433575236	0.895879885667731	0.895879885667731	ALOX5/ALOX5AP/HPGD	3
R-HSA-168179	Toll Like Receptor TLR1:TLR2 Cascade	14/536	116/11091	0.00137944792325478	0.09190571788685	0.0878490519546468	ALPK1/CD14/IRAK3/MAP2K6/MAP3K8/MAPK14/MEF2A/RPS6KA5/S100A12/S100A9/TIFA/TLR2/TLR4/TLR6	14		R-HSA-202733	Cell surface interactions at the vascular wall	9/313	137/11091	0.0155175499826974	0.895879885667731	0.895879885667731	CD177/CD44/CD99/CEACAM1/FCER1G/MERTK/PIK3CB/SLC7A7/TNFRSF10D	9
R-HSA-181438	Toll Like Receptor 2 (TLR2) Cascade	14/536	116/11091	0.00137944792325478	0.09190571788685	0.0878490519546468	ALPK1/CD14/IRAK3/MAP2K6/MAP3K8/MAPK14/MEF2A/RPS6KA5/S100A12/S100A9/TIFA/TLR2/TLR4/TLR6	14		R-HSA-156590	Glutathione conjugation	4/313	36/11091	0.0180096510837957	0.968039352359688	0.968039352359688	GCLM/GGT1/GSTO1/OPLAH	4
R-HSA-168643	Nucleotide-binding domain, leucine rich repeat containing receptor (NLR) signaling pathways	9/536	57/11091	0.00151816827491919	0.0951980812390505	0.0909960922676023	AIM2/CASP1/CASP4/HMOX1/HSP90AB1/MAP2K6/MAPK14/NLRC4/TXN	9		R-HSA-1655829	Regulation of cholesterol biosynthesis by SREBP (SREBF)	5/313	55/11091	0.0190713845847059	0.968039352359688	0.968039352359688	DHCR7/IDI1/MTF1/SAR1B/SEC24A	5
R-HSA-2022870	Chondroitin sulfate biosynthesis	5/536	20/11091	0.00219036443041922	0.123187042982604	0.117749637214536	CHST7/CHSY1/CSGALNACT1/CSGALNACT2/VCAN	5		R-HSA-2142691	Synthesis of Leukotrienes (LT) and Eoxins (EX)	3/313	21/11091	0.0203160851524395	0.968039352359688	0.968039352359688	ALOX5/ALOX5AP/GGT1	3
R-HSA-2132295	MHC class II antigen presentation	14/536	123/11091	0.00241591668124585	0.123187042982604	0.117749637214536	CAPZA2/CD74/CTSD/CTSH/CTSK/CTSL/CTSO/HLA-DMB/HLA-DPA1/HLA-DPB1/HLA-DRA/HLA-DRB1/OSBPL1A/SEC24A	14		R-HSA-15869	Metabolism of nucleotides	7/313	99/11091	0.0217819514580123	0.968039352359688	0.968039352359688	AMPD3/ENTPD7/GLRX/HPRT1/TXN/UPB1/UPP1	7
R-HSA-9658195	Leishmania infection	17/536	164/11091	0.00242676163474173	0.123187042982604	0.117749637214536	ADAM17/ADCY3/ADORA2B/C3AR1/CASP1/CD163/CYFIP1/ELMO1/ENTPD1/FCGR1A/GNG10/HMOX1/HSP90AB1/IL10/IL18/MAPK14/TXN	17		R-HSA-198753	ERK/MAPK targets	3/313	22/11091	0.0230432123760014	0.968039352359688	0.968039352359688	MAPK14/MEF2A/RPS6KA5	3
R-HSA-9824443	Parasitic Infection Pathways	17/536	164/11091	0.00242676163474173	0.123187042982604	0.117749637214536	ADAM17/ADCY3/ADORA2B/C3AR1/CASP1/CD163/CYFIP1/ELMO1/ENTPD1/FCGR1A/GNG10/HMOX1/HSP90AB1/IL10/IL18/MAPK14/TXN	17		R-HSA-166658	Complement cascade	5/313	58/11091	0.0234743953805467	0.968039352359688	0.968039352359688	C1QB/CD55/CD59/CFD/CR1	5
R-HSA-202427	Phosphorylation of CD3 and TCR zeta chains	5/536	22/11091	0.00343457690312784	0.140895606890572	0.134676555218795	HLA-DPA1/HLA-DPB1/HLA-DRA/HLA-DRB1/PAG1	5		R-HSA-2142753	Arachidonic acid metabolism	5/313	59/11091	0.0250760583866687	0.977414227494602	0.977414227494602	ALOX5/ALOX5AP/CYP1B1/GGT1/HPGD	5
R-HSA-389357	CD28 dependent PI3K/Akt signaling	5/536	22/11091	0.00343457690312784	0.140895606890572	0.134676555218795	AKT1/CD86/MAP3K14/MAP3K8/PRR5	5		R-HSA-8956321	Nucleotide salvage	3/313	23/11091	0.0259590383745679	0.977414227494602	0.977414227494602	AMPD3/HPRT1/UPP1	3
R-HSA-5686938	Regulation of TLR by endogenous ligand	5/536	22/11091	0.00343457690312784	0.140895606890572	0.134676555218795	CD14/S100A9/TLR2/TLR4/TLR6	5		R-HSA-446652	Interleukin-1 family signaling	9/313	153/11091	0.029344487308994	0.999987363678753	0.999987363678753	ALOX5/IL18R1/IL18RAP/IL1R1/IL1RAP/IRAK3/MAP2K6/PTPN4/S100A12	9
R-HSA-1442490	Collagen degradation	9/536	64/11091	0.00344694508344111	0.140895606890572	0.134676555218795	ADAM17/ADAM9/COL17A1/COL18A1/CTSD/CTSK/CTSL/MMP8/MMP9	9		R-HSA-8957322	Metabolism of steroids	9/313	155/11091	0.0315355443793741	0.999987363678753	0.999987363678753	CYP19A1/CYP27A1/DHCR7/IDI1/MTF1/OSBPL9/SAR1B/SEC24A/TSPO	9
R-HSA-913709	O-linked glycosylation of mucins	9/536	64/11091	0.00344694508344111	0.140895606890572	0.134676555218795	B3GNT2/B3GNT5/C1GALT1C1/GALNT14/GALNT2/GALNT4/GALNT7/GCNT1/ST6GALNAC3	9		R-HSA-8957275	Post-translational protein phosphorylation	7/313	108/11091	0.0330286721871369	0.999987363678753	0.999987363678753	CKAP4/CST3/FAM20A/FBN1/IGFBP7/LGALS1/QSOX1	7
R-HSA-877312	Regulation of IFNG signaling	4/536	14/11091	0.00366307033991557	0.140895606890572	0.134676555218795	IFNGR1/JAK1/JAK2/SOCS3	4		R-HSA-1483257	Phospholipid metabolism	11/313	212/11091	0.0380610807905558	0.999987363678753	0.999987363678753	ACP6/BMX/CHKA/FIG4/PCYT1A/PGS1/PIK3CB/PLB1/PLBD1/PNPLA6/TNFAIP8L3	11
R-HSA-5260271	Diseases of Immune System	6/536	32/11091	0.00383299493417129	0.140895606890572	0.134676555218795	CD14/S100A9/TLR2/TLR4/TLR5/TLR6	6		R-HSA-211976	Endogenous sterols	3/313	27/11091	0.0394935695248788	0.999987363678753	0.999987363678753	CYP19A1/CYP1B1/CYP27A1	3
R-HSA-5602358	Diseases associated with the TLR signaling cascade	6/536	32/11091	0.00383299493417129	0.140895606890572	0.134676555218795	CD14/S100A9/TLR2/TLR4/TLR5/TLR6	6		R-HSA-977606	Regulation of Complement cascade	4/313	47/11091	0.0429383292437024	0.999987363678753	0.999987363678753	C1QB/CD55/CD59/CR1	4
R-HSA-156584	Cytosolic sulfonation of small molecules	5/536	24/11091	0.00511873492629217	0.174649096801965	0.166940185350353	ABHD14B/PAPSS1/SULT1B1/TPST1/TPST2	5		R-HSA-5621480	Dectin-2 family	3/313	28/11091	0.0433373393922358	0.999987363678753	0.999987363678753	CLEC4D/CLEC4E/FCER1G	3
R-HSA-982772	Growth hormone receptor signaling	5/536	24/11091	0.00511873492629217	0.174649096801965	0.166940185350353	ADAM17/CISH/IRS2/JAK2/SOCS3	5		R-HSA-73621	Pyrimidine catabolism	2/313	12/11091	0.0434752606829356	0.999987363678753	0.999987363678753	UPB1/UPP1	2
R-HSA-5579029	Metabolic disorders of biological oxidation enzymes	6/536	34/11091	0.00524274962257307	0.174649096801965	0.166940185350353	CYP19A1/CYP1B1/CYP27A1/GCLM/OPLAH/TBXAS1	6		R-HSA-9634600	Regulation of glycolysis by fructose 2,6-bisphosphate metabolism	2/313	12/11091	0.0434752606829356	0.999987363678753	0.999987363678753	PFKFB2/PFKFB3	2
R-HSA-211859	Biological oxidations	20/536	222/11091	0.00542936287703826	0.175384873543115	0.167643485326094	ABHD14B/ALDH2/CYP19A1/CYP1B1/CYP27A1/CYP4F2/CYP4F3/GCLM/GSTO1/GSTP1/HSP90AB1/MGST1/NQO2/OPLAH/PAPSS1/POR/SULT1B1/TBXAS1/TPST1/TPST2	20		R-HSA-6804756	Regulation of TP53 Activity through Phosphorylation	6/313	92/11091	0.0455362113948178	0.999987363678753	0.999987363678753	BLM/CCNA1/HIPK2/MAPK14/PLK3/PRKAA1	6
R-HSA-388841	Costimulation by the CD28 family	9/536	69/11091	0.00573405743114593	0.179779565341222	0.17184419793651	AKT1/CD86/HLA-DPA1/HLA-DPB1/HLA-DRA/HLA-DRB1/MAP3K14/MAP3K8/PRR5	9		R-HSA-211859	Biological oxidations	11/313	222/11091	0.0501613941234374	0.999987363678753	0.999987363678753	CYP19A1/CYP1B1/CYP27A1/GCLM/GGT1/GSTO1/NQO2/OPLAH/POR/SULT1B1/TPST2	11
R-HSA-844456	The NLRP3 inflammasome	4/536	16/11091	0.00616718515654167	0.187834839339241	0.179543916737815	CASP1/HMOX1/HSP90AB1/TXN	4		R-HSA-74217	Purine salvage	2/313	13/11091	0.0504418383765828	0.999987363678753	0.999987363678753	AMPD3/HPRT1	2
R-HSA-166658	Complement cascade	8/536	58/11091	0.00642146479288525	0.190146707478213	0.181753740336635	C3AR1/C4BPA/CD46/CD55/CD59/CFD/CR1/FCN1	8		R-HSA-75205	Dissolution of Fibrin Clot	2/313	13/11091	0.0504418383765828	0.999987363678753	0.999987363678753	SERPINB2/SERPINB8	2
R-HSA-5621480	Dectin-2 family	5/536	28/11091	0.010097997756603	0.290931502933481	0.278089952443577	CLEC10A/CLEC4A/CLEC4D/CLEC4E/FCER1G	5		R-HSA-525793	Myogenesis	3/313	30/11091	0.0515611715800117	0.999987363678753	0.999987363678753	MAP2K6/MAPK14/MEF2A	3
R-HSA-1483115	Hydrolysis of LPC	3/536	10/11091	0.0104389834869169	0.292840957817194	0.279915125078546	GPCPD1/PLA2G4A/PLBD1	3		R-HSA-2022928	HS-GAG biosynthesis	3/313	31/11091	0.0559354490002137	0.999987363678753	0.999987363678753	EXT1/HS3ST3B1/NDST2	3
R-HSA-202430	Translocation of ZAP-70 to Immunological synapse	4/536	19/11091	0.0117093977599955	0.304940538026949	0.291480636723696	HLA-DPA1/HLA-DPB1/HLA-DRA/HLA-DRB1	4		R-HSA-450282	MAPK targets/ Nuclear events mediated by MAP kinases	3/313	31/11091	0.0559354490002137	0.999987363678753	0.999987363678753	MAPK14/MEF2A/RPS6KA5	3
R-HSA-9818027	NFE2L2 regulating anti-oxidant/detoxification enzymes	4/536	19/11091	0.0117093977599955	0.304940538026949	0.291480636723696	GCLM/GSR/HMOX1/TXN	4		R-HSA-1855183	Synthesis of IP2, IP, and Ins in the cytosol	2/313	14/11091	0.0577770887704377	0.999987363678753	0.999987363678753	IMPA2/INPP1	2
R-HSA-5683826	Surfactant metabolism	5/536	29/11091	0.0117284822318057	0.304940538026949	0.291480636723696	ADORA2A/ADORA2B/CKAP4/CSF2RA/CTSH	5		R-HSA-3371568	Attenuation phase	2/313	14/11091	0.0577770887704377	0.999987363678753	0.999987363678753	HSPA1A/HSPA1B	2
R-HSA-168181	Toll Like Receptor 7/8 (TLR7/8) Cascade	11/536	105/11091	0.0124055761574351	0.31486533771014	0.300967361413464	ALPK1/CD14/MAP2K6/MAP3K8/MAPK14/MEF2A/RPS6KA5/S100A12/TIFA/TLR4/TLR8	11		R-HSA-381426	Regulation of Insulin-like Growth Factor (IGF) transport and uptake by Insulin-like Growth Factor Binding Proteins (IGFBPs)	7/313	125/11091	0.063568725016823	0.999987363678753	0.999987363678753	CKAP4/CST3/FAM20A/FBN1/IGFBP7/LGALS1/QSOX1	7
R-HSA-1059683	Interleukin-6 signaling	3/536	11/11091	0.0138451232505659	0.335429576934166	0.320623906855211	JAK1/JAK2/SOCS3	3		R-HSA-5694530	Cargo concentration in the ER	3/313	33/11091	0.0651923279672322	0.999987363678753	0.999987363678753	CD59/SAR1B/SEC24A	3
R-HSA-2586552	Signaling by Leptin	3/536	11/11091	0.0138451232505659	0.335429576934166	0.320623906855211	IRS2/JAK2/SOCS3	3		R-HSA-1630316	Glycosaminoglycan metabolism	7/313	126/11091	0.0657666729909304	0.999987363678753	0.999987363678753	B4GALT4/CD44/CHST11/CHST7/EXT1/HS3ST3B1/NDST2	7
R-HSA-446652	Interleukin-1 family signaling	14/536	153/11091	0.0161205123800361	0.375285135322663	0.358720263644058	ALOX5/ALPK1/CASP1/IL18/IL18R1/IL18RAP/IL1R1/IL1R2/IL1RAP/IRAK3/MAP2K6/MAP3K8/S100A12/TIFA	14		R-HSA-5663084	Diseases of carbohydrate metabolism	3/313	34/11091	0.0700676982153834	0.999987363678753	0.999987363678753	GBE1/GYG1/GYS1	3
R-HSA-6803157	Antimicrobial peptides	10/536	95/11091	0.0161942928938485	0.375285135322663	0.358720263644058	BPI/CAMP/LCN2/LTF/PGLYRP1/PI3/RNASE6/S100A9/SLC11A1/TLR2	10		R-HSA-114608	Platelet degranulation	7/313	129/11091	0.0726335880455361	0.999987363678753	0.999987363678753	CD63/CFD/FERMT3/HGF/PHACTR2/QSOX1/STXBP2	7
R-HSA-211979	Eicosanoids	3/536	12/11091	0.017807920251762	0.395484228924548	0.378027780783018	CYP4F2/CYP4F3/TBXAS1	3		R-HSA-2730905	Role of LAT2/NTAL/LAB on calcium mobilization	2/313	16/11091	0.0734499428362725	0.999987363678753	0.999987363678753	FCER1G/PIK3CB	2
R-HSA-9027276	Erythropoietin activates Phosphoinositide-3-kinase (PI3K)	3/536	12/11091	0.017807920251762	0.395484228924548	0.378027780783018	IRS2/JAK2/PIK3CB	3		R-HSA-168643	Nucleotide-binding domain, leucine rich repeat containing receptor (NLR) signaling pathways	4/313	57/11091	0.0767185639506479	0.999987363678753	0.999987363678753	MAP2K6/MAPK14/NLRC4/TXN	4
R-HSA-1592389	Activation of Matrix Metalloproteinases	5/536	33/11091	0.0200207736355519	0.426842893909967	0.408002292193985	COL18A1/CTSK/MMP8/MMP9/TIMP1	5		R-HSA-936837	Ion transport by P-type ATPases	4/313	57/11091	0.0767185639506479	0.999987363678753	0.999987363678753	ATP11B/ATP2C2/ATP9A/CUTC	4
R-HSA-389356	CD28 co-stimulation	5/536	33/11091	0.0200207736355519	0.426842893909967	0.408002292193985	AKT1/CD86/MAP3K14/MAP3K8/PRR5	5		R-HSA-1222556	ROS and RNS production in phagocytes	3/313	36/11091	0.0802928108865763	0.999987363678753	0.999987363678753	ATP6V1C1/CYBB/HVCN1	3
R-HSA-1679131	Trafficking and processing of endosomal TLR	3/536	13/11091	0.0223345010451132	0.437381032517272	0.418075283377821	CTSK/CTSL/TLR8	3		R-HSA-8956319	Nucleotide catabolism	3/313	36/11091	0.0802928108865763	0.999987363678753	0.999987363678753	ENTPD7/UPB1/UPP1	3
R-HSA-75109	Triglyceride biosynthesis	3/536	13/11091	0.0223345010451132	0.437381032517272	0.418075283377821	DGAT2/GK/LPIN2	3		R-HSA-450604	KSRP (KHSRP) binds and destabilizes mRNA	2/313	17/11091	0.0817386125600581	0.999987363678753	0.999987363678753	EXOSC4/MAPK14	2
R-HSA-202433	Generation of second messenger molecules	5/536	34/11091	0.0225687088102035	0.437381032517272	0.418075283377821	HLA-DPA1/HLA-DPB1/HLA-DRA/HLA-DRB1/LAT	5		R-HSA-9018677	Biosynthesis of DHA-derived SPMs	2/313	17/11091	0.0817386125600581	0.999987363678753	0.999987363678753	ALOX5/HPGD	2
R-HSA-2142753	Arachidonic acid metabolism	7/536	59/11091	0.0229372722661558	0.437381032517272	0.418075283377821	ALOX5/CYP1B1/CYP4F2/CYP4F3/HPGD/PLA2G4A/TBXAS1	7		R-HSA-198933	Immunoregulatory interactions between a Lymphoid and a non-Lymphoid cell	7/313	133/11091	0.0824265565707163	0.999987363678753	0.999987363678753	CD300LF/CD99/FCGR1A/LAIR1/LILRA5/OSCAR/SIGLEC9	7
R-HSA-112409	RAF-independent MAPK1/3 activation	4/536	23/11091	0.0229768647476241	0.437381032517272	0.418075283377821	DUSP2/JAK1/JAK2/PEA15	4		R-HSA-76005	Response to elevated platelet cytosolic Ca2+	7/313	134/11091	0.0849882361670418	0.999987363678753	0.999987363678753	CD63/CFD/FERMT3/HGF/PHACTR2/QSOX1/STXBP2	7
R-HSA-389948	PD-1 signaling	4/536	23/11091	0.0229768647476241	0.437381032517272	0.418075283377821	HLA-DPA1/HLA-DPB1/HLA-DRA/HLA-DRB1	4		R-HSA-156580	Phase II - Conjugation of compounds	6/313	109/11091	0.0878467398196292	0.999987363678753	0.999987363678753	GCLM/GGT1/GSTO1/OPLAH/SULT1B1/TPST2	6
R-HSA-8978868	Fatty acid metabolism	15/536	176/11091	0.0234005960438172	0.437632199696651	0.418315364181257	ACOT13/ACSL1/ACSL3/ACSL4/ALOX5/CYP1B1/CYP4F2/CYP4F3/HPGD/MID1IP1/OLAH/PECR/PLA2G4A/SLC27A3/TBXAS1	15		R-HSA-1483255	PI Metabolism	5/313	84/11091	0.0885647449152354	0.999987363678753	0.999987363678753	BMX/FIG4/PIK3CB/PNPLA6/TNFAIP8L3	5
R-HSA-977606	Regulation of Complement cascade	6/536	47/11091	0.0247326531714459	0.454569108288989	0.434504687295094	C3AR1/C4BPA/CD46/CD55/CD59/CR1	6		R-HSA-3700989	Transcriptional Regulation by TP53	15/313	362/11091	0.0885976243451162	0.999987363678753	0.999987363678753	BLM/CCNA1/CTDP1/GADD45A/GTF2F2/HIPK2/MAP2K6/MAPK14/NLRC4/PLK3/PRKAA1/SESN2/TNFRSF10D/TP53I3/TXN	15
R-HSA-6783589	Interleukin-6 family signaling	4/536	24/11091	0.0265484907118904	0.470675875186205	0.449900510694427	JAK1/JAK2/OSM/SOCS3	4		R-HSA-8950505	Gene and protein expression by JAK-STAT signaling after Interleukin-12 stimulation	3/313	38/11091	0.0911226173190628	0.999987363678753	0.999987363678753	GSTO1/PDCD4/SERPINB2	3
R-HSA-75876	Synthesis of very long-chain fatty acyl-CoAs	4/536	24/11091	0.0265484907118904	0.470675875186205	0.449900510694427	ACSL1/ACSL3/ACSL4/SLC27A3	4		R-HSA-198725	Nuclear Events (kinase and transcription factor activation)	4/313	61/11091	0.0930809085857604	0.999987363678753	0.999987363678753	MAPK14/MEF2A/RPS6KA5/TRIB1	4
R-HSA-975138	TRAF6 mediated induction of NFkB and MAP kinases upon TLR7/8 or 9 activation	10/536	103/11091	0.0269336101185352	0.470675875186205	0.449900510694427	ALPK1/CD14/MAP2K6/MAP3K8/MAPK14/MEF2A/RPS6KA5/S100A12/TIFA/TLR4	10		R-HSA-9818027	NFE2L2 regulating anti-oxidant/detoxification enzymes	2/313	19/11091	0.0991063340815037	0.999987363678753	0.999987363678753	GCLM/TXN	2
R-HSA-3371568	Attenuation phase	3/536	14/11091	0.0274267094192579	0.470783070108395	0.450002974093933	DNAJB1/HSP90AB1/HSPA1A	3		R-HSA-166058	MyD88:MAL(TIRAP) cascade initiated on plasma membrane	6/313	113/11091	0.100145922269618	0.999987363678753	0.999987363678753	IRAK3/MAP2K6/MAPK14/MEF2A/RPS6KA5/S100A12	6
R-HSA-156590	Glutathione conjugation	5/536	36/11091	0.0282723180721577	0.470783070108395	0.450002974093933	GCLM/GSTO1/GSTP1/MGST1/OPLAH	5		R-HSA-168188	Toll Like Receptor TLR6:TLR2 Cascade	6/313	113/11091	0.100145922269618	0.999987363678753	0.999987363678753	IRAK3/MAP2K6/MAPK14/MEF2A/RPS6KA5/S100A12	6
R-HSA-975155	MyD88 dependent cascade initiated on endosome	10/536	104/11091	0.0285655879559034	0.470783070108395	0.450002974093933	ALPK1/CD14/MAP2K6/MAP3K8/MAPK14/MEF2A/RPS6KA5/S100A12/TIFA/TLR4	10		R-HSA-450294	MAP kinase activation	4/313	64/11091	0.106347417007516	0.999987363678753	0.999987363678753	MAP2K6/MAPK14/MEF2A/RPS6KA5	4
R-HSA-76005	Response to elevated platelet cytosolic Ca2+	12/536	134/11091	0.028706284762707	0.470783070108395	0.450002974093933	CD63/CFD/CTSW/F5/F8/FLNA/HGF/ORM1/PHACTR2/STXBP3/TAGLN2/TIMP1	12		R-HSA-913709	O-linked glycosylation of mucins	4/313	64/11091	0.106347417007516	0.999987363678753	0.999987363678753	C1GALT1C1/GALNT14/GALNT2/ST6GALNAC3	4
R-HSA-75105	Fatty acyl-CoA biosynthesis	5/536	37/11091	0.0314366142940686	0.502244161133023	0.480075390517198	ACSL1/ACSL3/ACSL4/OLAH/SLC27A3	5		R-HSA-187037	Signaling by NTRK1 (TRKA)	6/313	115/11091	0.106619621825895	0.999987363678753	0.999987363678753	ADORA2A/MAPK14/MEF2A/PIK3CB/RPS6KA5/TRIB1	6
R-HSA-211945	Phase I - Functionalization of compounds	10/536	106/11091	0.0320380890779039	0.502244161133023	0.480075390517198	ALDH2/CYP19A1/CYP1B1/CYP27A1/CYP4F2/CYP4F3/HSP90AB1/NQO2/POR/TBXAS1	10		R-HSA-2022870	Chondroitin sulfate biosynthesis	2/313	20/11091	0.108142860367839	0.999987363678753	0.999987363678753	CHST11/CHST7	2
R-HSA-6811558	PI5P, PP2A and IER3 Regulate PI3K/AKT Signaling	10/536	106/11091	0.0320380890779039	0.502244161133023	0.480075390517198	AKT1/CD86/FLT3/HGF/IER3/IL1RAP/IRS2/KL/PIK3AP1/PIK3CB	10		R-HSA-9629569	Protein hydroxylation	2/313	20/11091	0.108142860367839	0.999987363678753	0.999987363678753	ASPH/JMJD6	2
R-HSA-202733	Cell surface interactions at the vascular wall	12/536	137/11091	0.0333074245139392	0.514575572925495	0.491862500831321	CD177/CD58/CD74/CD99/CEACAM1/CEACAM8/DOK2/FCER1G/ITGAM/MERTK/PIK3CB/SLC7A7	12		R-HSA-168179	Toll Like Receptor TLR1:TLR2 Cascade	6/313	116/11091	0.109936061630459	0.999987363678753	0.999987363678753	IRAK3/MAP2K6/MAPK14/MEF2A/RPS6KA5/S100A12	6
R-HSA-5668914	Diseases of metabolism	19/536	250/11091	0.0340460886082195	0.517953368697473	0.495091202625806	ADA/ADAMTS3/APRT/C1GALT1C1/CHSY1/CSF2RA/CYP19A1/CYP1B1/CYP27A1/EXT1/GBE1/GCLM/GNS/GYG1/LFNG/MMADHC/OPLAH/TBXAS1/VCAN	19		R-HSA-181438	Toll Like Receptor 2 (TLR2) Cascade	6/313	116/11091	0.109936061630459	0.999987363678753	0.999987363678753	IRAK3/MAP2K6/MAPK14/MEF2A/RPS6KA5/S100A12	6
R-HSA-168138	Toll Like Receptor 9 (TLR9) Cascade	10/536	108/11091	0.0357972163855242	0.517953368697473	0.495091202625806	ALPK1/CD14/MAP2K6/MAP3K8/MAPK14/MEF2A/RPS6KA5/S100A12/TIFA/TLR4	10		R-HSA-8873719	RAB geranylgeranylation	4/313	65/11091	0.110950442754095	0.999987363678753	0.999987363678753	RAB20/RAB31/RAB32/RAB33A	4
R-HSA-9662851	Anti-inflammatory response favouring Leishmania parasite infection	8/536	79/11091	0.0364552183340674	0.517953368697473	0.495091202625806	ADAM17/ADCY3/ADORA2B/CD163/FCGR1A/GNG10/IL10/MAPK14	8		R-HSA-2426168	Activation of gene expression by SREBF (SREBP)	3/313	42/11091	0.114454493927944	0.999987363678753	0.999987363678753	DHCR7/IDI1/MTF1	3
R-HSA-9664433	Leishmania parasite growth and survival	8/536	79/11091	0.0364552183340674	0.517953368697473	0.495091202625806	ADAM17/ADCY3/ADORA2B/CD163/FCGR1A/GNG10/IL10/MAPK14	8		R-HSA-211897	Cytochrome P450 - arranged by substrate type	4/313	66/11091	0.115640955428237	0.999987363678753	0.999987363678753	CYP19A1/CYP1B1/CYP27A1/POR	4
R-HSA-156580	Phase II - Conjugation of compounds	10/536	109/11091	0.037787307485222	0.517953368697473	0.495091202625806	ABHD14B/GCLM/GSTO1/GSTP1/MGST1/OPLAH/PAPSS1/SULT1B1/TPST1/TPST2	10		R-HSA-622312	Inflammasomes	2/313	21/11091	0.117387784074723	0.999987363678753	0.999987363678753	NLRC4/TXN	2
R-HSA-1474228	Degradation of the extracellular matrix	12/536	140/11091	0.0384129365236491	0.517953368697473	0.495091202625806	ADAM17/ADAM9/CAPN2/CAPN3/COL17A1/COL18A1/CTSD/CTSK/CTSL/MMP8/MMP9/TIMP1	12		R-HSA-9008059	Interleukin-37 signaling	2/313	21/11091	0.117387784074723	0.999987363678753	0.999987363678753	IL18R1/PTPN4	2
R-HSA-8982491	Glycogen metabolism	4/536	27/11091	0.0391603765146603	0.517953368697473	0.495091202625806	GBE1/GYG1/PYGL/PYGM	4		R-HSA-6782315	tRNA modification in the nucleus and cytosol	3/313	43/11091	0.120608890489404	0.999987363678753	0.999987363678753	CTU2/PUS3/TRMT6	3
R-HSA-912526	Interleukin receptor SHC signaling	4/536	27/11091	0.0391603765146603	0.517953368697473	0.495091202625806	CSF2RA/JAK1/JAK2/PIK3CB	4		R-HSA-166016	Toll Like Receptor 4 (TLR4) Cascade	7/313	147/11091	0.122334713764638	0.999987363678753	0.999987363678753	IRAK3/MAP2K6/MAPK14/MEF2A/PTPN4/RPS6KA5/S100A12	7
R-HSA-418038	Nucleotide-like (purinergic) receptors	3/536	16/11091	0.0392928109920571	0.517953368697473	0.495091202625806	ADORA2A/ADORA2B/ADORA3	3		R-HSA-204005	COPII-mediated vesicle transport	4/313	68/11091	0.125276984442183	0.999987363678753	0.999987363678753	CD59/SAR1B/SCFD1/SEC24A	4
R-HSA-70221	Glycogen breakdown (glycogenolysis)	3/536	16/11091	0.0392928109920571	0.517953368697473	0.495091202625806	GYG1/PYGL/PYGM	3		R-HSA-76002	Platelet activation, signaling and aggregation	11/313	263/11091	0.12545885566561	0.999987363678753	0.999987363678753	CD63/CFD/FCER1G/FERMT3/GNAQ/HGF/MAPK14/PHACTR2/PIK3CB/QSOX1/STXBP2	11
R-HSA-9651496	Defects of contact activation system (CAS) and kallikrein/kinin system (KKS)	3/536	16/11091	0.0392928109920571	0.517953368697473	0.495091202625806	F8/TPST1/TPST2	3		R-HSA-202427	Phosphorylation of CD3 and TCR zeta chains	2/313	22/11091	0.126822241244595	0.999987363678753	0.999987363678753	PAG1/PTPN22	2
R-HSA-211897	Cytochrome P450 - arranged by substrate type	7/536	66/11091	0.0393566818616279	0.517953368697473	0.495091202625806	CYP19A1/CYP1B1/CYP27A1/CYP4F2/CYP4F3/POR/TBXAS1	7		R-HSA-5633008	TP53 Regulates Transcription of Cell Death Genes	3/313	44/11091	0.126882389151361	0.999987363678753	0.999987363678753	NLRC4/TNFRSF10D/TP53I3	3
R-HSA-166166	MyD88-independent TLR4 cascade	10/536	111/11091	0.0419942031408002	0.521894700015976	0.498858565829431	ALPK1/CD14/MAP2K6/MAP3K8/MAPK14/MEF2A/RPS6KA5/S100A12/TIFA/TLR4	10		R-HSA-166663	Initial triggering of complement	2/313	23/11091	0.13642826056555	0.999987363678753	0.999987363678753	C1QB/CFD	2
R-HSA-937061	TRIF (TICAM1)-mediated TLR4 signaling	10/536	111/11091	0.0419942031408002	0.521894700015976	0.498858565829431	ALPK1/CD14/MAP2K6/MAP3K8/MAPK14/MEF2A/RPS6KA5/S100A12/TIFA/TLR4	10		R-HSA-167242	Abortive elongation of HIV-1 transcript in the absence of Tat	2/313	23/11091	0.13642826056555	0.999987363678753	0.999987363678753	CTDP1/GTF2F2	2
R-HSA-877300	Interferon gamma signaling	9/536	96/11091	0.0421194825969124	0.521894700015976	0.498858565829431	FCGR1A/HLA-DPA1/HLA-DPB1/HLA-DRA/HLA-DRB1/IFNGR1/JAK1/JAK2/SOCS3	9		R-HSA-212676	Dopamine Neurotransmitter Release Cycle	2/313	23/11091	0.13642826056555	0.999987363678753	0.999987363678753	LIN7A/SYN2	2
R-HSA-1482788	Acyl chain remodelling of PC	4/536	28/11091	0.0440041063076699	0.521894700015976	0.498858565829431	LPCAT2/PLA2G4A/PLB1/PLBD1	4		R-HSA-168142	Toll Like Receptor 10 (TLR10) Cascade	5/313	97/11091	0.139090691692646	0.999987363678753	0.999987363678753	MAP2K6/MAPK14/MEF2A/RPS6KA5/S100A12	5
R-HSA-5620971	Pyroptosis	4/536	28/11091	0.0440041063076699	0.521894700015976	0.498858565829431	CASP1/CASP4/CASP5/IL18	4		R-HSA-168176	Toll Like Receptor 5 (TLR5) Cascade	5/313	97/11091	0.139090691692646	0.999987363678753	0.999987363678753	MAP2K6/MAPK14/MEF2A/RPS6KA5/S100A12	5
R-HSA-5173105	O-linked glycosylation	10/536	112/11091	0.0442131147900575	0.521894700015976	0.498858565829431	ADAMTS3/B3GNT2/B3GNT5/C1GALT1C1/GALNT14/GALNT2/GALNT4/GALNT7/GCNT1/ST6GALNAC3	10		R-HSA-975871	MyD88 cascade initiated on plasma membrane	5/313	97/11091	0.139090691692646	0.999987363678753	0.999987363678753	MAP2K6/MAPK14/MEF2A/RPS6KA5/S100A12	5
R-HSA-168142	Toll Like Receptor 10 (TLR10) Cascade	9/536	97/11091	0.0445337004626137	0.521894700015976	0.498858565829431	ALPK1/MAP2K6/MAP3K8/MAPK14/MEF2A/RPS6KA5/S100A12/TIFA/TLR5	9		R-HSA-8854214	TBC/RABGAPs	3/313	46/11091	0.139767502223432	0.999987363678753	0.999987363678753	RAB33A/RABGEF1/TBC1D7	3
R-HSA-168176	Toll Like Receptor 5 (TLR5) Cascade	9/536	97/11091	0.0445337004626137	0.521894700015976	0.498858565829431	ALPK1/MAP2K6/MAP3K8/MAPK14/MEF2A/RPS6KA5/S100A12/TIFA/TLR5	9		R-HSA-199977	ER to Golgi Anterograde Transport	7/313	154/11091	0.145422032911631	0.999987363678753	0.999987363678753	BET1L/CD55/CD59/COG1/SAR1B/SCFD1/SEC24A	7
R-HSA-975871	MyD88 cascade initiated on plasma membrane	9/536	97/11091	0.0445337004626137	0.521894700015976	0.498858565829431	ALPK1/MAP2K6/MAP3K8/MAPK14/MEF2A/RPS6KA5/S100A12/TIFA/TLR5	9		R-HSA-199992	trans-Golgi Network Vesicle Budding	4/313	72/11091	0.145514158728662	0.999987363678753	0.999987363678753	BLOC1S1/CLINT1/DNASE2/SORT1	4
R-HSA-140534	Caspase activation via Death Receptors in the presence of ligand	3/536	17/11091	0.0460495413543533	0.521894700015976	0.498858565829431	CD14/TLR4/TNFSF10	3		R-HSA-448424	Interleukin-17 signaling	4/313	72/11091	0.145514158728662	0.999987363678753	0.999987363678753	MAP2K6/MAPK14/MEF2A/RPS6KA5	4
R-HSA-2022377	Metabolism of Angiotensinogen to Angiotensins	3/536	17/11091	0.0460495413543533	0.521894700015976	0.498858565829431	CPA3/CTSD/MME	3		R-HSA-156584	Cytosolic sulfonation of small molecules	2/313	24/11091	0.146188728278436	0.999987363678753	0.999987363678753	SULT1B1/TPST2	2
R-HSA-450604	KSRP (KHSRP) binds and destabilizes mRNA	3/536	17/11091	0.0460495413543533	0.521894700015976	0.498858565829431	AKT1/EXOSC4/MAPK14	3		R-HSA-3371571	HSF1-dependent transactivation	2/313	24/11091	0.146188728278436	0.999987363678753	0.999987363678753	HSPA1A/HSPA1B	2
R-HSA-6788467	IL-6-type cytokine receptor ligand interactions	3/536	17/11091	0.0460495413543533	0.521894700015976	0.498858565829431	JAK1/JAK2/OSM	3		R-HSA-450302	activated TAK1 mediates p38 MAPK activation	2/313	24/11091	0.146188728278436	0.999987363678753	0.999987363678753	MAP2K6/MAPK14	2
R-HSA-199418	Negative regulation of the PI3K/AKT network	10/536	113/11091	0.0465103156674651	0.521894700015976	0.498858565829431	AKT1/CD86/FLT3/HGF/IER3/IL1RAP/IRS2/KL/PIK3AP1/PIK3CB	10		R-HSA-5668599	RHO GTPases Activate NADPH Oxidases	2/313	24/11091	0.146188728278436	0.999987363678753	0.999987363678753	CYBB/MAPK14	2
R-HSA-114608	Platelet degranulation	11/536	129/11091	0.0476266059442523	0.523401669449206	0.500299018491983	CD63/CFD/CTSW/F5/F8/FLNA/HGF/ORM1/PHACTR2/TAGLN2/TIMP1	11		R-HSA-6783589	Interleukin-6 family signaling	2/313	24/11091	0.146188728278436	0.999987363678753	0.999987363678753	OSM/SOCS3	2
R-HSA-1483206	Glycerophospholipid biosynthesis	11/536	129/11091	0.0476266059442523	0.523401669449206	0.500299018491983	CHPT1/CPNE3/DGAT2/GPCPD1/LPCAT2/LPIN2/PCYT1A/PGS1/PLA2G4A/PLB1/PLBD1	11		R-HSA-6783783	Interleukin-10 signaling	3/313	47/11091	0.146369491290232	0.999987363678753	0.999987363678753	CCR1/CD86/IL1R1	3
R-HSA-3371497	HSP90 chaperone cycle for steroid hormone receptors (SHR) in the presence of ligand	6/536	55/11091	0.048501802502891	0.527580831306958	0.504293714530596	CAPZA2/DNAJB1/FKBP5/HSP90AB1/HSPA1A/STIP1	6		R-HSA-9020591	Interleukin-12 signaling	3/313	47/11091	0.146369491290232	0.999987363678753	0.999987363678753	GSTO1/PDCD4/SERPINB2	3
R-HSA-76002	Platelet activation, signaling and aggregation	19/536	263/11091	0.0522234940773173	0.562325703903235	0.53750496828116	AKT1/CD63/CFD/CTSW/F5/F8/FCER1G/FLNA/GNG10/HGF/LAT/MAPK14/ORM1/PHACTR2/PIK3CB/PLA2G4A/STXBP3/TAGLN2/TIMP1	19		R-HSA-948021	Transport to the Golgi and subsequent modification	8/313	185/11091	0.15280145353326	0.999987363678753	0.999987363678753	B4GALT4/BET1L/CD55/CD59/COG1/SAR1B/SCFD1/SEC24A	8
R-HSA-5676594	TNF receptor superfamily (TNFSF) members mediating non-canonical NF-kB pathway	3/536	18/11091	0.053338601680236	0.568589493911316	0.543492278173352	LTB/MAP3K14/TNFSF13B	3		R-HSA-6791312	TP53 Regulates Transcription of Cell Cycle Genes	3/313	48/11091	0.15307135108383	0.999987363678753	0.999987363678753	CCNA1/GADD45A/PLK3	3
R-HSA-1474244	Extracellular matrix organization	21/536	300/11091	0.0564634056843437	0.595940499599113	0.569636026080716	ADAM17/ADAM9/ADAMTS3/CAPN2/CAPN3/CEACAM1/CEACAM8/COL17A1/COL18A1/CTSD/CTSK/CTSL/EMILIN2/ICAM2/ITGA7/ITGAM/MMP8/MMP9/PCOLCE2/TIMP1/VCAN	21		R-HSA-983712	Ion channel transport	8/313	186/11091	0.15603394498778	0.999987363678753	0.999987363678753	ASPH/ATP11B/ATP2C2/ATP6V1C1/ATP9A/CUTC/MLKL/STOM	8
R-HSA-917937	Iron uptake and transport	6/536	58/11091	0.0601183545624048	0.628295744740426	0.600563129168295	ATP6V0E2/ATP6V1C1/HMOX1/LCN2/SLC40A1/STEAP4	6		R-HSA-2029485	Role of phospholipids in phagocytosis	2/313	25/11091	0.156087354343687	0.999987363678753	0.999987363678753	FCGR1A/PIK3CB	2
R-HSA-9671793	Diseases of hemostasis	3/536	19/11091	0.0611440774152811	0.632811519657181	0.604879580357609	F8/TPST1/TPST2	3		R-HSA-418592	ADP signalling through P2Y purinoceptor 1	2/313	25/11091	0.156087354343687	0.999987363678753	0.999987363678753	GNAQ/MAPK14	2
R-HSA-2219528	PI3K/AKT Signaling in Cancer	9/536	104/11091	0.0640294948029565	0.655771042371231	0.626825682843243	AKT1/CD86/FLT3/HGF/IRS2/KL/PIK3AP1/PIK3CB/PRR5	9		R-HSA-1483206	Glycerophospholipid biosynthesis	6/313	129/11091	0.157617300527318	0.999987363678753	0.999987363678753	ACP6/CHKA/PCYT1A/PGS1/PLB1/PLBD1	6
R-HSA-2172127	DAP12 interactions	5/536	45/11091	0.0645928325037329	0.655771042371231	0.626825682843243	CLEC5A/KIR2DS2/KIR2DS5/LAT/PIK3CB	5		R-HSA-975138	TRAF6 mediated induction of NFkB and MAP kinases upon TLR7/8 or 9 activation	5/313	103/11091	0.165894425397729	0.999987363678753	0.999987363678753	MAP2K6/MAPK14/MEF2A/RPS6KA5/S100A12	5
R-HSA-5218859	Regulated Necrosis	6/536	60/11091	0.0687055101373468	0.690944092513317	0.660446214627127	CASP1/CASP4/CASP5/FLOT2/IL18/TNFSF10	6		R-HSA-912694	Regulation of IFNA/IFNB signaling	2/313	26/11091	0.166108639825096	0.999987363678753	0.999987363678753	IFNAR1/SOCS3	2
R-HSA-71387	Metabolism of carbohydrates	20/536	290/11091	0.0694319538578608	0.691723951518501	0.661191651100928	B3GNT2/B4GALT4/CHST7/CHSY1/CSGALNACT1/CSGALNACT2/EXT1/FBP1/FUT4/GBE1/GNS/GYG1/HK3/PAPSS1/PFKFB2/PFKFB3/PGM2/PYGL/PYGM/VCAN	20		R-HSA-5633007	Regulation of TP53 Activity	7/313	160/11091	0.166739112587432	0.999987363678753	0.999987363678753	BLM/CCNA1/HIPK2/MAP2K6/MAPK14/PLK3/PRKAA1	7
R-HSA-5694530	Cargo concentration in the ER	4/536	33/11091	0.0729814261943801	0.720353706696381	0.68855770522573	CD59/F5/F8/SEC24A	4		R-HSA-975155	MyD88 dependent cascade initiated on endosome	5/313	104/11091	0.17054995186882	0.999987363678753	0.999987363678753	MAP2K6/MAPK14/MEF2A/RPS6KA5/S100A12	5
R-HSA-9020591	Interleukin-12 signaling	5/536	47/11091	0.0750879194683965	0.734346074801016	0.701932458188391	GSTO1/IL10/JAK1/JAK2/LMNB1	5		R-HSA-112310	Neurotransmitter release cycle	3/313	51/11091	0.173728257400936	0.999987363678753	0.999987363678753	LIN7A/SLC1A3/SYN2	3
R-HSA-8957275	Post-translational protein phosphorylation	9/536	108/11091	0.0772719233076881	0.744583350257214	0.711717866148892	CKAP4/DNAJC3/F5/FAM20A/IGFBP7/LGALS1/MEN1/TIMP1/VCAN	9		R-HSA-9675135	Diseases of DNA repair	3/313	51/11091	0.173728257400936	0.999987363678753	0.999987363678753	BLM/MSH3/NEIL1	3
R-HSA-189200	Cellular hexose transport	3/536	21/11091	0.0782301456180187	0.744583350257214	0.711717866148892	SLC2A14/SLC2A3/SLC2A6	3		R-HSA-168181	Toll Like Receptor 7/8 (TLR7/8) Cascade	5/313	105/11091	0.175255970060518	0.999987363678753	0.999987363678753	MAP2K6/MAPK14/MEF2A/RPS6KA5/S100A12	5
R-HSA-2142691	Synthesis of Leukotrienes (LT) and Eoxins (EX)	3/536	21/11091	0.0782301456180187	0.744583350257214	0.711717866148892	ALOX5/CYP4F2/CYP4F3	3		R-HSA-191273	Cholesterol biosynthesis	2/313	27/11091	0.176237845449113	0.999987363678753	0.999987363678753	DHCR7/IDI1	2
R-HSA-110056	MAPK3 (ERK1) activation	2/536	10/11091	0.0811195728520768	0.751943170959251	0.71875282856577	JAK1/JAK2	2		R-HSA-166520	Signaling by NTRKs	6/313	134/11091	0.178028652926562	0.999987363678753	0.999987363678753	ADORA2A/MAPK14/MEF2A/PIK3CB/RPS6KA5/TRIB1	6
R-HSA-2562578	TRIF-mediated programmed cell death	2/536	10/11091	0.0811195728520768	0.751943170959251	0.71875282856577	CD14/TLR4	2		R-HSA-168164	Toll Like Receptor 3 (TLR3) Cascade	5/313	106/11091	0.180011203576756	0.999987363678753	0.999987363678753	MAP2K6/MAPK14/MEF2A/RPS6KA5/S100A12	5
R-HSA-549127	Organic cation transport	2/536	10/11091	0.0811195728520768	0.751943170959251	0.71875282856577	SLC22A15/SLC22A4	2		R-HSA-211945	Phase I - Functionalization of compounds	5/313	106/11091	0.180011203576756	0.999987363678753	0.999987363678753	CYP19A1/CYP1B1/CYP27A1/NQO2/POR	5
R-HSA-2219530	Constitutive Signaling by Aberrant PI3K in Cancer	7/536	78/11091	0.0822499607384506	0.755848777130934	0.722486043510165	CD86/FLT3/HGF/IRS2/KL/PIK3AP1/PIK3CB	7		R-HSA-6811558	PI5P, PP2A and IER3 Regulate PI3K/AKT Signaling	5/313	106/11091	0.180011203576756	0.999987363678753	0.999987363678753	CD86/HGF/IER3/IL1RAP/PIK3CB	5
R-HSA-1630316	Glycosaminoglycan metabolism	10/536	126/11091	0.0838294231623321	0.763779188812359	0.730066411346266	B3GNT2/B4GALT4/CHST7/CHSY1/CSGALNACT1/CSGALNACT2/EXT1/GNS/PAPSS1/VCAN	10		R-HSA-9662851	Anti-inflammatory response favouring Leishmania parasite infection	4/313	79/11091	0.18367686005395	0.999987363678753	0.999987363678753	ADCY3/FCGR1A/GGT1/MAPK14	4
R-HSA-196849	Metabolism of water-soluble vitamins and cofactors	10/536	127/11091	0.0872900171081057	0.767072964192355	0.733214801360916	ACP5/BST1/GSTO1/MMADHC/MTHFD2/SLC2A3/TCN1/TPK1/VNN1/VNN2	10		R-HSA-9664433	Leishmania parasite growth and survival	4/313	79/11091	0.18367686005395	0.999987363678753	0.999987363678753	ADCY3/FCGR1A/GGT1/MAPK14	4
R-HSA-140875	Common Pathway of Fibrin Clot Formation	3/536	22/11091	0.0874694924864287	0.767072964192355	0.733214801360916	CD177/F5/F8	3		R-HSA-1482788	Acyl chain remodelling of PC	2/313	28/11091	0.186460961299642	0.999987363678753	0.999987363678753	PLB1/PLBD1	2
R-HSA-198753	ERK/MAPK targets	3/536	22/11091	0.0874694924864287	0.767072964192355	0.733214801360916	MAPK14/MEF2A/RPS6KA5	3		R-HSA-1483191	Synthesis of PC	2/313	28/11091	0.186460961299642	0.999987363678753	0.999987363678753	CHKA/PCYT1A	2
R-HSA-1483257	Phospholipid metabolism	15/536	212/11091	0.0894947295000226	0.767072964192355	0.733214801360916	BMX/CHPT1/CPNE3/DGAT2/FIG4/GPCPD1/LPCAT2/LPIN2/PCYT1A/PGS1/PIK3CB/PLA2G4A/PLB1/PLBD1/TNFAIP8L3	15		R-HSA-168138	Toll Like Receptor 9 (TLR9) Cascade	5/313	108/11091	0.189664131879455	0.999987363678753	0.999987363678753	MAP2K6/MAPK14/MEF2A/RPS6KA5/S100A12	5
R-HSA-1793185	Chondroitin sulfate/dermatan sulfate metabolism	5/536	50/11091	0.0924492038682193	0.767072964192355	0.733214801360916	CHST7/CHSY1/CSGALNACT1/CSGALNACT2/VCAN	5		R-HSA-5683826	Surfactant metabolism	2/313	29/11091	0.196764677609588	0.999987363678753	0.999987363678753	ADORA2A/CKAP4	2
R-HSA-9614085	FOXO-mediated transcription	6/536	65/11091	0.0931078708069215	0.767072964192355	0.733214801360916	AKT1/BCL6/GADD45A/KLF4/RETN/TXN	6		R-HSA-983170	Antigen Presentation: Folding, assembly and peptide loading of class I MHC	2/313	29/11091	0.196764677609588	0.999987363678753	0.999987363678753	SAR1B/SEC24A	2
R-HSA-1222556	ROS and RNS production in phagocytes	4/536	36/11091	0.0940266314804743	0.767072964192355	0.733214801360916	ATP6V0E2/ATP6V1C1/HVCN1/SLC11A1	4		R-HSA-168898	Toll-like Receptor Cascades	7/313	169/11091	0.201104463000562	0.999987363678753	0.999987363678753	IRAK3/MAP2K6/MAPK14/MEF2A/PTPN4/RPS6KA5/S100A12	7
R-HSA-1266695	Interleukin-7 signaling	4/536	36/11091	0.0940266314804743	0.767072964192355	0.733214801360916	CISH/HGF/IRS2/JAK1	4		R-HSA-166166	MyD88-independent TLR4 cascade	5/313	111/11091	0.204479875895942	0.999987363678753	0.999987363678753	MAP2K6/MAPK14/MEF2A/RPS6KA5/S100A12	5
R-HSA-6804757	Regulation of TP53 Degradation	4/536	36/11091	0.0940266314804743	0.767072964192355	0.733214801360916	AKT1/CCNA1/PRR5/SGK1	4		R-HSA-937061	TRIF (TICAM1)-mediated TLR4 signaling	5/313	111/11091	0.204479875895942	0.999987363678753	0.999987363678753	MAP2K6/MAPK14/MEF2A/RPS6KA5/S100A12	5
R-HSA-8956319	Nucleotide catabolism	4/536	36/11091	0.0940266314804743	0.767072964192355	0.733214801360916	ENTPD1/ENTPD7/NUDT16/UPP1	4		R-HSA-499943	Interconversion of nucleotide di- and triphosphates	2/313	30/11091	0.2071363566117	0.999987363678753	0.999987363678753	GLRX/TXN	2
R-HSA-189085	Digestion of dietary carbohydrate	2/536	11/11091	0.0960694505413014	0.767072964192355	0.733214801360916	CHIT1/MGAM	2		R-HSA-5173105	O-linked glycosylation	5/313	112/11091	0.209502789488507	0.999987363678753	0.999987363678753	ADAMTS3/C1GALT1C1/GALNT14/GALNT2/ST6GALNAC3	5
R-HSA-2142789	Ubiquinol biosynthesis	2/536	11/11091	0.0960694505413014	0.767072964192355	0.733214801360916	COQ2/PDSS1	2		R-HSA-432722	Golgi Associated Vesicle Biogenesis	3/313	56/11091	0.209711468535254	0.999987363678753	0.999987363678753	BLOC1S1/CLINT1/SORT1	3
R-HSA-400451	Free fatty acids regulate insulin secretion	2/536	11/11091	0.0960694505413014	0.767072964192355	0.733214801360916	ACSL3/ACSL4	2		R-HSA-199418	Negative regulation of the PI3K/AKT network	5/313	113/11091	0.214565607415307	0.999987363678753	0.999987363678753	CD86/HGF/IER3/IL1RAP/PIK3CB	5
R-HSA-8851805	MET activates RAS signaling	2/536	11/11091	0.0960694505413014	0.767072964192355	0.733214801360916	HGF/RANBP9	2		R-HSA-1638091	Heparan sulfate/heparin (HS-GAG) metabolism	3/313	57/11091	0.217099963234399	0.999987363678753	0.999987363678753	EXT1/HS3ST3B1/NDST2	3
R-HSA-9020956	Interleukin-27 signaling	2/536	11/11091	0.0960694505413014	0.767072964192355	0.733214801360916	JAK1/JAK2	2		R-HSA-447115	Interleukin-12 family signaling	3/313	57/11091	0.217099963234399	0.999987363678753	0.999987363678753	GSTO1/PDCD4/SERPINB2	3
R-HSA-9645460	Alpha-protein kinase 1 signaling pathway	2/536	11/11091	0.0960694505413014	0.767072964192355	0.733214801360916	ALPK1/TIFA	2		R-HSA-167238	Pausing and recovery of Tat-mediated HIV elongation	2/313	31/11091	0.217564005412492	0.999987363678753	0.999987363678753	CTDP1/GTF2F2	2
R-HSA-8956321	Nucleotide salvage	3/536	23/11091	0.0971433866472494	0.767072964192355	0.733214801360916	ADA/APRT/UPP1	3		R-HSA-167243	Tat-mediated HIV elongation arrest and recovery	2/313	31/11091	0.217564005412492	0.999987363678753	0.999987363678753	CTDP1/GTF2F2	2
R-HSA-9820960	Respiratory syncytial virus (RSV) attachment and entry	3/536	23/11091	0.0971433866472494	0.767072964192355	0.733214801360916	CD14/RAB5C/TLR4	3		R-HSA-5339562	Uptake and actions of bacterial toxins	2/313	31/11091	0.217564005412492	0.999987363678753	0.999987363678753	EEF2/MAP2K6	2
R-HSA-196854	Metabolism of vitamins and cofactors	14/536	198/11091	0.0988290310328829	0.773712700325317	0.739561463330608	ACP5/AKT1/BST1/COQ2/GSTO1/MMADHC/MTHFD2/PDSS1/PLB1/SLC2A3/TCN1/TPK1/VNN1/VNN2	14		R-HSA-112382	Formation of RNA Pol II elongation complex	3/313	58/11091	0.224542002514239	0.999987363678753	0.999987363678753	CTDP1/EAF2/GTF2F2	3
R-HSA-74752	Signaling by Insulin receptor	7/536	82/11091	0.100862496045477	0.773712700325317	0.739561463330608	ATP6V0E2/ATP6V1C1/CTSD/FLT3/IRS2/KL/PIK3CB	7		R-HSA-75955	RNA Polymerase II Transcription Elongation	3/313	58/11091	0.224542002514239	0.999987363678753	0.999987363678753	CTDP1/EAF2/GTF2F2	3
R-HSA-168638	NOD1/2 Signaling Pathway	4/536	37/11091	0.101613300230342	0.773712700325317	0.739561463330608	CASP1/CASP4/MAP2K6/MAPK14	4		R-HSA-9020702	Interleukin-1 signaling	5/313	115/11091	0.224805476679436	0.999987363678753	0.999987363678753	IL1R1/IL1RAP/IRAK3/MAP2K6/S100A12	5
R-HSA-6806003	Regulation of TP53 Expression and Degradation	4/536	37/11091	0.101613300230342	0.773712700325317	0.739561463330608	AKT1/CCNA1/PRR5/SGK1	4		R-HSA-5213460	RIPK1-mediated regulated necrosis	2/313	32/11091	0.228036249854177	0.999987363678753	0.999987363678753	FLOT1/MLKL	2
R-HSA-8979227	Triglyceride metabolism	4/536	37/11091	0.101613300230342	0.773712700325317	0.739561463330608	ABHD5/DGAT2/GK/LPIN2	4		R-HSA-5675482	Regulation of necroptotic cell death	2/313	32/11091	0.228036249854177	0.999987363678753	0.999987363678753	FLOT1/MLKL	2
R-HSA-9020702	Interleukin-1 signaling	9/536	115/11091	0.104188635812201	0.787451354941058	0.752693701572968	ALPK1/IL1R1/IL1R2/IL1RAP/IRAK3/MAP2K6/MAP3K8/S100A12/TIFA	9		R-HSA-8978868	Fatty acid metabolism	7/313	176/11091	0.229570815221709	0.999987363678753	0.999987363678753	ALOX5/ALOX5AP/CYP1B1/GGT1/HPGD/MID1IP1/PECR	7
R-HSA-15869	Metabolism of nucleotides	8/536	99/11091	0.105633718345752	0.787451354941058	0.752693701572968	ADA/APRT/ENTPD1/ENTPD7/GSR/NUDT16/TXN/UPP1	8		R-HSA-9013406	RHOQ GTPase cycle	3/313	59/11091	0.232033258061669	0.999987363678753	0.999987363678753	DLC1/PLEKHG3/STOM	3
R-HSA-9679191	Potential therapeutics for SARS	8/536	99/11091	0.105633718345752	0.787451354941058	0.752693701572968	ARID4A/HSP90AB1/IFNGR1/IL1R1/JAK1/JAK2/PHF21A/TUBB	8		R-HSA-1989781	PPARA activates gene expression	5/313	117/11091	0.235188472534654	0.999987363678753	0.999987363678753	ALAS1/G0S2/MTF1/NCOR2/RGL1	5
R-HSA-3371571	HSF1-dependent transactivation	3/536	24/11091	0.107228371780872	0.78871120883945	0.753897946239348	DNAJB1/HSP90AB1/HSPA1A	3		R-HSA-8980692	RHOA GTPase cycle	6/313	147/11091	0.235529414502849	0.999987363678753	0.999987363678753	DLC1/FLOT1/PLEKHG3/SCFD1/STOM/TAGAP	6
R-HSA-174403	Glutathione synthesis and recycling	2/536	12/11091	0.111721756599209	0.78871120883945	0.753897946239348	GCLM/OPLAH	2		R-HSA-450531	Regulation of mRNA stability by proteins that bind AU-rich elements	4/313	88/11091	0.23682052731376	0.999987363678753	0.999987363678753	EXOSC4/HSPA1A/HSPA1B/MAPK14	4
R-HSA-203615	eNOS activation	2/536	12/11091	0.111721756599209	0.78871120883945	0.753897946239348	AKT1/LYPLA1	2		R-HSA-113418	Formation of the Early Elongation Complex	2/313	33/11091	0.238542309330755	0.999987363678753	0.999987363678753	CTDP1/GTF2F2	2
R-HSA-211958	Miscellaneous substrates	2/536	12/11091	0.111721756599209	0.78871120883945	0.753897946239348	CYP4F2/CYP4F3	2		R-HSA-167158	Formation of the HIV-1 Early Elongation Complex	2/313	33/11091	0.238542309330755	0.999987363678753	0.999987363678753	CTDP1/GTF2F2	2
R-HSA-6803207	TP53 Regulates Transcription of Caspase Activators and Caspases	2/536	12/11091	0.111721756599209	0.78871120883945	0.753897946239348	CASP1/NLRC4	2		R-HSA-167287	HIV elongation arrest and recovery	2/313	33/11091	0.238542309330755	0.999987363678753	0.999987363678753	CTDP1/GTF2F2	2
R-HSA-8984722	Interleukin-35 Signalling	2/536	12/11091	0.111721756599209	0.78871120883945	0.753897946239348	JAK1/JAK2	2		R-HSA-167290	Pausing and recovery of HIV elongation	2/313	33/11091	0.238542309330755	0.999987363678753	0.999987363678753	CTDP1/GTF2F2	2
R-HSA-9634600	Regulation of glycolysis by fructose 2,6-bisphosphate metabolism	2/536	12/11091	0.111721756599209	0.78871120883945	0.753897946239348	PFKFB2/PFKFB3	2		R-HSA-168274	Export of Viral Ribonucleoproteins from Nucleus	2/313	33/11091	0.238542309330755	0.999987363678753	0.999987363678753	HSPA1A/HSPA1B	2
R-HSA-9755088	Ribavirin ADME	2/536	12/11091	0.111721756599209	0.78871120883945	0.753897946239348	ADA/SLC28A3	2		R-HSA-352230	Amino acid transport across the plasma membrane	2/313	33/11091	0.238542309330755	0.999987363678753	0.999987363678753	SLC36A4/SLC7A7	2
R-HSA-418592	ADP signalling through P2Y purinoceptor 1	3/536	25/11091	0.117700313760475	0.809474415926882	0.773744677216572	GNG10/MAPK14/PLA2G4A	3		R-HSA-392518	Signal amplification	2/313	33/11091	0.238542309330755	0.999987363678753	0.999987363678753	GNAQ/MAPK14	2
R-HSA-8978934	Metabolism of cofactors	3/536	25/11091	0.117700313760475	0.809474415926882	0.773744677216572	AKT1/COQ2/PDSS1	3		R-HSA-4085001	Sialic acid metabolism	2/313	33/11091	0.238542309330755	0.999987363678753	0.999987363678753	NANS/ST6GALNAC3	2
R-HSA-9006335	Signaling by Erythropoietin	3/536	25/11091	0.117700313760475	0.809474415926882	0.773744677216572	IRS2/JAK2/PIK3CB	3		R-HSA-9022692	Regulation of MECP2 expression and activity	2/313	33/11091	0.238542309330755	0.999987363678753	0.999987363678753	HIPK2/NCOR2	2
R-HSA-9705462	Inactivation of CSF3 (G-CSF) signaling	3/536	25/11091	0.117700313760475	0.809474415926882	0.773744677216572	JAK1/JAK2/SOCS3	3		R-HSA-400206	Regulation of lipid metabolism by PPARalpha	5/313	119/11091	0.245703526069273	0.999987363678753	0.999987363678753	ALAS1/G0S2/MTF1/NCOR2/RGL1	5
R-HSA-9639288	Amino acids regulate mTORC1	5/536	55/11091	0.125487117659741	0.842100419036847	0.804930587170601	ATP6V0E2/ATP6V1C1/LAMTOR5/RRAGD/SESN2	5		R-HSA-1483115	Hydrolysis of LPC	1/313	10/11091	0.24902835726495	0.999987363678753	0.999987363678753	PLBD1	1
R-HSA-1237044	Erythrocytes take up carbon dioxide and release oxygen	2/536	13/11091	0.127973984881772	0.842100419036847	0.804930587170601	CA4/CYB5R4	2		R-HSA-170660	Adenylate cyclase activating pathway	1/313	10/11091	0.24902835726495	0.999987363678753	0.999987363678753	ADCY3	1
R-HSA-1480926	O2/CO2 exchange in erythrocytes	2/536	13/11091	0.127973984881772	0.842100419036847	0.804930587170601	CA4/CYB5R4	2		R-HSA-2151209	Activation of PPARGC1A (PGC-1alpha) by phosphorylation	1/313	10/11091	0.24902835726495	0.999987363678753	0.999987363678753	MAPK14	1
R-HSA-171007	p38MAPK events	2/536	13/11091	0.127973984881772	0.842100419036847	0.804930587170601	MAPK14/RALGDS	2		R-HSA-399997	Acetylcholine regulates insulin secretion	1/313	10/11091	0.24902835726495	0.999987363678753	0.999987363678753	GNAQ	1
R-HSA-2168880	Scavenging of heme from plasma	2/536	13/11091	0.127973984881772	0.842100419036847	0.804930587170601	CD163/HP	2		R-HSA-419812	Calcitonin-like ligand receptors	1/313	10/11091	0.24902835726495	0.999987363678753	0.999987363678753	ADM	1
R-HSA-74217	Purine salvage	2/536	13/11091	0.127973984881772	0.842100419036847	0.804930587170601	ADA/APRT	2		R-HSA-442380	Zinc influx into cells by the SLC39 gene family	1/313	10/11091	0.24902835726495	0.999987363678753	0.999987363678753	SLC39A8	1
R-HSA-879415	Advanced glycosylation endproduct receptor signaling	2/536	13/11091	0.127973984881772	0.842100419036847	0.804930587170601	CAPZA2/S100A12	2		R-HSA-450341	Activation of the AP-1 family of transcription factors	1/313	10/11091	0.24902835726495	0.999987363678753	0.999987363678753	MAPK14	1
R-HSA-1236975	Antigen processing-Cross presentation	8/536	105/11091	0.135065757761233	0.881623812330338	0.842709440442152	CD14/CTSL/FCGR1A/MRC1/S100A9/TLR2/TLR4/TLR6	8		R-HSA-70635	Urea cycle	1/313	10/11091	0.24902835726495	0.999987363678753	0.999987363678753	ARG1	1
R-HSA-211976	Endogenous sterols	3/536	27/11091	0.139706392330528	0.881623812330338	0.842709440442152	CYP19A1/CYP1B1/CYP27A1	3		R-HSA-8875656	MET receptor recycling	1/313	10/11091	0.24902835726495	0.999987363678753	0.999987363678753	HGF	1
R-HSA-5357769	Caspase activation via extrinsic apoptotic signalling pathway	3/536	27/11091	0.139706392330528	0.881623812330338	0.842709440442152	CD14/TLR4/TNFSF10	3		R-HSA-8877330	RUNX1 and FOXP3 control the development of regulatory T lymphocytes (Tregs)	1/313	10/11091	0.24902835726495	0.999987363678753	0.999987363678753	CR1	1
R-HSA-9635486	Infection with Mycobacterium tuberculosis	3/536	27/11091	0.139706392330528	0.881623812330338	0.842709440442152	LTF/MRC1/TLR2	3		R-HSA-8963888	Chylomicron assembly	1/313	10/11091	0.24902835726495	0.999987363678753	0.999987363678753	SAR1B	1
R-HSA-447115	Interleukin-12 family signaling	5/536	57/11091	0.140036313061239	0.881623812330338	0.842709440442152	GSTO1/IL10/JAK1/JAK2/LMNB1	5		R-HSA-9617629	Regulation of FOXO transcriptional activity by acetylation	1/313	10/11091	0.24902835726495	0.999987363678753	0.999987363678753	TXN	1
R-HSA-168164	Toll Like Receptor 3 (TLR3) Cascade	8/536	106/11091	0.140339964791742	0.881623812330338	0.842709440442152	ALPK1/MAP2K6/MAP3K8/MAPK14/MEF2A/RPS6KA5/S100A12/TIFA	8		R-HSA-9706019	RHOBTB3 ATPase cycle	1/313	10/11091	0.24902835726495	0.999987363678753	0.999987363678753	PLIN3	1
R-HSA-2173782	Binding and Uptake of Ligands by Scavenger Receptors	4/536	42/11091	0.143437626247541	0.881623812330338	0.842709440442152	CD163/HP/HSPH1/HYOU1	4		R-HSA-9857492	Protein lipoylation	1/313	10/11091	0.24902835726495	0.999987363678753	0.999987363678753	NFU1	1
R-HSA-9696264	RND3 GTPase cycle	4/536	42/11091	0.143437626247541	0.881623812330338	0.842709440442152	CKAP4/CPD/FLOT2/TMOD3	4		R-HSA-192105	Synthesis of bile acids and bile salts	2/313	34/11091	0.249071972525465	0.999987363678753	0.999987363678753	CYP27A1/OSBPL9	2
R-HSA-3322077	Glycogen synthesis	2/536	14/11091	0.144731864125525	0.881623812330338	0.842709440442152	GBE1/GYG1	2		R-HSA-8986944	Transcriptional Regulation by MECP2	3/313	62/11091	0.254760139055039	0.999987363678753	0.999987363678753	HIPK2/NCOR2/PTPN4	3
R-HSA-6803205	TP53 regulates transcription of several additional cell death genes whose specific roles in p53-dependent apoptosis remain uncertain	2/536	14/11091	0.144731864125525	0.881623812330338	0.842709440442152	BCL6/TP53I3	2		R-HSA-9700206	Signaling by ALK in cancer	4/313	91/11091	0.255297563094615	0.999987363678753	0.999987363678753	BCL2A1/PIK3CB/RRBP1/TPM4	4
R-HSA-6804759	Regulation of TP53 Activity through Association with Co-factors	2/536	14/11091	0.144731864125525	0.881623812330338	0.842709440442152	AKT1/BANP	2		R-HSA-9725370	Signaling by ALK fusions and activated point mutants	4/313	91/11091	0.255297563094615	0.999987363678753	0.999987363678753	BCL2A1/PIK3CB/RRBP1/TPM4	4
R-HSA-8964539	Glutamate and glutamine metabolism	2/536	14/11091	0.144731864125525	0.881623812330338	0.842709440442152	GOT2/OAT	2		R-HSA-114604	GPVI-mediated activation cascade	2/313	35/11091	0.259615574037937	0.999987363678753	0.999987363678753	FCER1G/PIK3CB	2
R-HSA-9027284	Erythropoietin activates RAS	2/536	14/11091	0.144731864125525	0.881623812330338	0.842709440442152	IRS2/JAK2	2		R-HSA-432720	Lysosome Vesicle Biogenesis	2/313	35/11091	0.259615574037937	0.999987363678753	0.999987363678753	BLOC1S1/DNASE2	2
R-HSA-425407	SLC-mediated transmembrane transport	16/536	249/11091	0.150113062161524	0.905445228384199	0.865479392787503	EMB/SLC11A1/SLC12A7/SLC1A3/SLC22A15/SLC22A4/SLC28A3/SLC2A14/SLC2A3/SLC2A6/SLC36A4/SLC40A1/SLC7A7/SLC8A1/SLC9A8/SLCO4C1	16		R-HSA-196071	Metabolism of steroid hormones	2/313	36/11091	0.27016397187037	0.999987363678753	0.999987363678753	CYP19A1/TSPO	2
R-HSA-381426	Regulation of Insulin-like Growth Factor (IGF) transport and uptake by Insulin-like Growth Factor Binding Proteins (IGFBPs)	9/536	125/11091	0.150689055040931	0.905445228384199	0.865479392787503	CKAP4/DNAJC3/F5/FAM20A/IGFBP7/LGALS1/MEN1/TIMP1/VCAN	9		R-HSA-1059683	Interleukin-6 signaling	1/313	11/11091	0.270240713927351	0.999987363678753	0.999987363678753	SOCS3	1
R-HSA-1483191	Synthesis of PC	3/536	28/11091	0.151190666653271	0.905445228384199	0.865479392787503	CHPT1/LPIN2/PCYT1A	3		R-HSA-1433617	Regulation of signaling by NODAL	1/313	11/11091	0.270240713927351	0.999987363678753	0.999987363678753	ACVR1B	1
R-HSA-1257604	PIP3 activates AKT signaling	17/536	268/11091	0.152949206966746	0.908393604558632	0.868297629320387	AKT1/CD86/FLT3/HGF/IER3/IL1RAP/IRS2/KL/LAMTOR5/NEDD4/PIK3AP1/PIK3CB/PPARG/PRR5/RNF146/RRAGD/SGK1	17		R-HSA-1660517	Synthesis of PIPs at the late endosome membrane	1/313	11/11091	0.270240713927351	0.999987363678753	0.999987363678753	FIG4	1
R-HSA-109704	PI3K Cascade	4/536	44/11091	0.161793892092324	0.908393604558632	0.868297629320387	FLT3/IRS2/KL/PIK3CB	4		R-HSA-193692	Regulated proteolysis of p75NTR	1/313	11/11091	0.270240713927351	0.999987363678753	0.999987363678753	APH1B	1
R-HSA-451927	Interleukin-2 family signaling	4/536	44/11091	0.161793892092324	0.908393604558632	0.868297629320387	CSF2RA/JAK1/JAK2/PIK3CB	4		R-HSA-2025928	Calcineurin activates NFAT	1/313	11/11091	0.270240713927351	0.999987363678753	0.999987363678753	FKBP1A	1
R-HSA-5633008	TP53 Regulates Transcription of Cell Death Genes	4/536	44/11091	0.161793892092324	0.908393604558632	0.868297629320387	BCL6/CASP1/NLRC4/TP53I3	4		R-HSA-2142789	Ubiquinol biosynthesis	1/313	11/11091	0.270240713927351	0.999987363678753	0.999987363678753	PDSS1	1
R-HSA-189483	Heme degradation	2/536	15/11091	0.16190880381439	0.908393604558632	0.868297629320387	ABCC2/HMOX1	2		R-HSA-2586552	Signaling by Leptin	1/313	11/11091	0.270240713927351	0.999987363678753	0.999987363678753	SOCS3	1
R-HSA-211935	Fatty acids	2/536	15/11091	0.16190880381439	0.908393604558632	0.868297629320387	CYP4F2/CYP4F3	2		R-HSA-400451	Free fatty acids regulate insulin secretion	1/313	11/11091	0.270240713927351	0.999987363678753	0.999987363678753	GNAQ	1
R-HSA-2162123	Synthesis of Prostaglandins (PG) and Thromboxanes (TX)	2/536	15/11091	0.16190880381439	0.908393604558632	0.868297629320387	HPGD/TBXAS1	2		R-HSA-73614	Pyrimidine salvage	1/313	11/11091	0.270240713927351	0.999987363678753	0.999987363678753	UPP1	1
R-HSA-391903	Eicosanoid ligand-binding receptors	2/536	15/11091	0.16190880381439	0.908393604558632	0.868297629320387	LTB4R/PTGFR	2		R-HSA-8851805	MET activates RAS signaling	1/313	11/11091	0.270240713927351	0.999987363678753	0.999987363678753	HGF	1
R-HSA-4419969	Depolymerization of the Nuclear Lamina	2/536	15/11091	0.16190880381439	0.908393604558632	0.868297629320387	LMNB1/LPIN2	2		R-HSA-8875555	MET activates RAP1 and RAC1	1/313	11/11091	0.270240713927351	0.999987363678753	0.999987363678753	HGF	1
R-HSA-549132	Organic cation/anion/zwitterion transport	2/536	15/11091	0.16190880381439	0.908393604558632	0.868297629320387	SLC22A15/SLC22A4	2		R-HSA-9013700	NOTCH4 Activation and Transmission of Signal to the Nucleus	1/313	11/11091	0.270240713927351	0.999987363678753	0.999987363678753	APH1B	1
R-HSA-9706369	Negative regulation of FLT3	2/536	15/11091	0.16190880381439	0.908393604558632	0.868297629320387	FLT3/SH2B3	2		R-HSA-9845614	Sphingolipid catabolism	1/313	11/11091	0.270240713927351	0.999987363678753	0.999987363678753	ACER3	1
R-HSA-9824878	Regulation of TBK1, IKKε (IKBKE)-mediated activation of IRF3, IRF7	2/536	15/11091	0.16190880381439	0.908393604558632	0.868297629320387	CD14/TLR4	2		R-HSA-9007101	Rab regulation of trafficking	5/313	124/11091	0.272496155790711	0.999987363678753	0.999987363678753	RAB31/RAB32/RAB33A/RABGEF1/TBC1D7	5
R-HSA-163841	Gamma carboxylation, hypusinylation, hydroxylation, and arylsulfatase activation	5/536	61/11091	0.171181697394729	0.955391044098329	0.913220628702659	ASPH/DPH3/F8/TPST1/TPST2	5		R-HSA-168638	NOD1/2 Signaling Pathway	2/313	37/11091	0.280708525743136	0.999987363678753	0.999987363678753	MAP2K6/MAPK14	2
R-HSA-525793	Myogenesis	3/536	30/11091	0.174997081960838	0.961142959376588	0.918718657723449	MAP2K6/MAPK14/MEF2A	3		R-HSA-2129379	Molecules associated with elastic fibres	2/313	37/11091	0.280708525743136	0.999987363678753	0.999987363678753	EMILIN2/FBN1	2
R-HSA-77387	Insulin receptor recycling	3/536	30/11091	0.174997081960838	0.961142959376588	0.918718657723449	ATP6V0E2/ATP6V1C1/CTSD	3		R-HSA-3299685	Detoxification of Reactive Oxygen Species	2/313	37/11091	0.280708525743136	0.999987363678753	0.999987363678753	CYBB/TXN	2
R-HSA-9674555	Signaling by CSF3 (G-CSF)	3/536	30/11091	0.174997081960838	0.961142959376588	0.918718657723449	JAK1/JAK2/SOCS3	3		R-HSA-9694548	Maturation of spike protein	2/313	37/11091	0.280708525743136	0.999987363678753	0.999987363678753	ST6GALNAC3/ZDHHC3	2
R-HSA-202131	Metabolism of nitric oxide: NOS3 activation and regulation	2/536	16/11091	0.179425374217581	0.961142959376588	0.918718657723449	AKT1/LYPLA1	2		R-HSA-418555	G alpha (s) signalling events	6/313	158/11091	0.288023362412448	0.999987363678753	0.999987363678753	ADCY3/ADM/ADORA2A/GPR84/GRK6/PDE4D	6
R-HSA-2559584	Formation of Senescence-Associated Heterochromatin Foci (SAHF)	2/536	16/11091	0.179425374217581	0.961142959376588	0.918718657723449	CABIN1/LMNB1	2		R-HSA-196849	Metabolism of water-soluble vitamins and cofactors	5/313	127/11091	0.288862822357328	0.999987363678753	0.999987363678753	GSTO1/MMADHC/MTHFS/TPK1/VNN1	5
R-HSA-2730905	Role of LAT2/NTAL/LAB on calcium mobilization	2/536	16/11091	0.179425374217581	0.961142959376588	0.918718657723449	FCER1G/PIK3CB	2		R-HSA-1475029	Reversible hydration of carbon dioxide	1/313	12/11091	0.290855755131389	0.999987363678753	0.999987363678753	CA4	1
R-HSA-3229121	Glycogen storage diseases	2/536	16/11091	0.179425374217581	0.961142959376588	0.918718657723449	GBE1/GYG1	2		R-HSA-196108	Pregnenolone biosynthesis	1/313	12/11091	0.290855755131389	0.999987363678753	0.999987363678753	TSPO	1
R-HSA-975163	IRAK2 mediated activation of TAK1 complex upon TLR7/8 or 9 stimulation	2/536	16/11091	0.179425374217581	0.961142959376588	0.918718657723449	CD14/TLR4	2		R-HSA-2029481	FCGR activation	1/313	12/11091	0.290855755131389	0.999987363678753	0.999987363678753	FCGR1A	1
R-HSA-450282	MAPK targets/ Nuclear events mediated by MAP kinases	3/536	31/11091	0.187269951357486	0.978795966199551	0.935592470900726	MAPK14/MEF2A/RPS6KA5	3		R-HSA-2160916	Hyaluronan uptake and degradation	1/313	12/11091	0.290855755131389	0.999987363678753	0.999987363678753	CD44	1
R-HSA-917977	Transferrin endocytosis and recycling	3/536	31/11091	0.187269951357486	0.978795966199551	0.935592470900726	ATP6V0E2/ATP6V1C1/STEAP4	3		R-HSA-389359	CD28 dependent Vav1 pathway	1/313	12/11091	0.290855755131389	0.999987363678753	0.999987363678753	CD86	1
R-HSA-69231	Cyclin D associated events in G1	4/536	47/11091	0.190795410852345	0.978795966199551	0.935592470900726	CCNH/CDK4/CDKN1C/JAK2	4		R-HSA-4641265	Repression of WNT target genes	1/313	12/11091	0.290855755131389	0.999987363678753	0.999987363678753	TLE1	1
R-HSA-69236	G1 Phase	4/536	47/11091	0.190795410852345	0.978795966199551	0.935592470900726	CCNH/CDK4/CDKN1C/JAK2	4		R-HSA-5689877	Josephin domain DUBs	1/313	12/11091	0.290855755131389	0.999987363678753	0.999987363678753	JOSD1	1
R-HSA-187037	Signaling by NTRK1 (TRKA)	8/536	115/11091	0.192153082814421	0.978795966199551	0.935592470900726	ADORA2A/IRS2/MAPK14/MEF2A/PIK3CB/RALGDS/RPS6KA5/SGK1	8		R-HSA-6803207	TP53 Regulates Transcription of Caspase Activators and Caspases	1/313	12/11091	0.290855755131389	0.999987363678753	0.999987363678753	NLRC4	1
R-HSA-450294	MAP kinase activation	5/536	64/11091	0.196134486940916	0.978795966199551	0.935592470900726	MAP2K6/MAP3K8/MAPK14/MEF2A/RPS6KA5	5		R-HSA-6803211	TP53 Regulates Transcription of Death Receptors and Ligands	1/313	12/11091	0.290855755131389	0.999987363678753	0.999987363678753	TNFRSF10D	1
R-HSA-1482922	Acyl chain remodelling of PI	2/536	17/11091	0.197208818599344	0.978795966199551	0.935592470900726	PLA2G4A/PLBD1	2		R-HSA-9027276	Erythropoietin activates Phosphoinositide-3-kinase (PI3K)	1/313	12/11091	0.290855755131389	0.999987363678753	0.999987363678753	PIK3CB	1
R-HSA-432142	Platelet sensitization by LDL	2/536	17/11091	0.197208818599344	0.978795966199551	0.935592470900726	MAPK14/PLA2G4A	2		R-HSA-9673767	Signaling by PDGFRA transmembrane, juxtamembrane and kinase domain mutants	1/313	12/11091	0.290855755131389	0.999987363678753	0.999987363678753	PIK3CB	1
R-HSA-450385	Butyrate Response Factor 1 (BRF1) binds and destabilizes mRNA	2/536	17/11091	0.197208818599344	0.978795966199551	0.935592470900726	AKT1/EXOSC4	2		R-HSA-9673770	Signaling by PDGFRA extracellular domain mutants	1/313	12/11091	0.290855755131389	0.999987363678753	0.999987363678753	PIK3CB	1
R-HSA-9018677	Biosynthesis of DHA-derived SPMs	2/536	17/11091	0.197208818599344	0.978795966199551	0.935592470900726	ALOX5/HPGD	2		R-HSA-9842663	Signaling by LTK	1/313	12/11091	0.290855755131389	0.999987363678753	0.999987363678753	PIK3CB	1
R-HSA-9022699	MECP2 regulates neuronal receptors and channels	2/536	17/11091	0.197208818599344	0.978795966199551	0.935592470900726	FKBP5/SLC2A3	2		R-HSA-9857377	Regulation of MITF-M-dependent genes involved in lysosome biogenesis and autophagy	1/313	12/11091	0.290855755131389	0.999987363678753	0.999987363678753	ATP6V1C1	1
R-HSA-937072	TRAF6-mediated induction of TAK1 complex within TLR4 complex	2/536	17/11091	0.197208818599344	0.978795966199551	0.935592470900726	CD14/TLR4	2		R-HSA-1237044	Erythrocytes take up carbon dioxide and release oxygen	1/313	13/11091	0.31089024819429	0.999987363678753	0.999987363678753	CA4	1
R-HSA-9617828	FOXO-mediated transcription of cell cycle genes	2/536	17/11091	0.197208818599344	0.978795966199551	0.935592470900726	GADD45A/KLF4	2		R-HSA-1362409	Mitochondrial iron-sulfur cluster biogenesis	1/313	13/11091	0.31089024819429	0.999987363678753	0.999987363678753	SLC25A28	1
R-HSA-9659787	Aberrant regulation of mitotic G1/S transition in cancer due to RB1 defects	2/536	17/11091	0.197208818599344	0.978795966199551	0.935592470900726	CDK4/CDKN1C	2		R-HSA-140342	Apoptosis induced DNA fragmentation	1/313	13/11091	0.31089024819429	0.999987363678753	0.999987363678753	HMGB2	1
R-HSA-9661069	Defective binding of RB1 mutants to E2F1,(E2F2, E2F3)	2/536	17/11091	0.197208818599344	0.978795966199551	0.935592470900726	CDK4/CDKN1C	2		R-HSA-1480926	O2/CO2 exchange in erythrocytes	1/313	13/11091	0.31089024819429	0.999987363678753	0.999987363678753	CA4	1
R-HSA-5673001	RAF/MAP kinase cascade	17/536	280/11091	0.197411944402349	0.978795966199551	0.935592470900726	CSF2RA/DUSP2/FLT3/HGF/IRS2/JAK1/JAK2/KBTBD7/KL/LAT/LYPLA1/PEA15/PIK3CB/RALGDS/RANBP9/RASAL3/RASGEF1A	17		R-HSA-1483213	Synthesis of PE	1/313	13/11091	0.31089024819429	0.999987363678753	0.999987363678753	CHKA	1
R-HSA-112399	IRS-mediated signalling	4/536	48/11091	0.200807570062019	0.986455620673328	0.94291403259779	FLT3/IRS2/KL/PIK3CB	4		R-HSA-1663150	The activation of arylsulfatases	1/313	13/11091	0.31089024819429	0.999987363678753	0.999987363678753	SUMF1	1
R-HSA-512988	Interleukin-3, Interleukin-5 and GM-CSF signaling	4/536	48/11091	0.200807570062019	0.986455620673328	0.94291403259779	CSF2RA/JAK1/JAK2/PIK3CB	4		R-HSA-171007	p38MAPK events	1/313	13/11091	0.31089024819429	0.999987363678753	0.999987363678753	MAPK14	1
R-HSA-4420097	VEGFA-VEGFR2 Pathway	7/536	99/11091	0.201953630609302	0.987534725823467	0.943945506662502	AKT1/CYFIP1/ELMO1/MAPK14/PIK3CB/PRR5/SH2D2A	7		R-HSA-2168880	Scavenging of heme from plasma	1/313	13/11091	0.31089024819429	0.999987363678753	0.999987363678753	HP	1
R-HSA-6811440	Retrograde transport at the Trans-Golgi-Network	4/536	49/11091	0.21097271170376	0.999999996669433	0.955860567567899	GOLGA1/NAA38/VPS51/VPS54	4		R-HSA-5210891	Uptake and function of anthrax toxins	1/313	13/11091	0.31089024819429	0.999987363678753	0.999987363678753	MAP2K6	1
R-HSA-392518	Signal amplification	3/536	33/11091	0.212434541600065	0.999999996669433	0.955860567567899	GNG10/MAPK14/PLA2G4A	3		R-HSA-5658623	FGFRL1 modulation of FGFR1 signaling	1/313	13/11091	0.31089024819429	0.999987363678753	0.999987363678753	SPRED2	1
R-HSA-210993	Tie2 Signaling	2/536	18/11091	0.215192595714233	0.999999996669433	0.955860567567899	DOK2/PIK3CB	2		R-HSA-879415	Advanced glycosylation endproduct receptor signaling	1/313	13/11091	0.31089024819429	0.999987363678753	0.999987363678753	S100A12	1
R-HSA-5684996	MAPK1/MAPK3 signaling	17/536	286/11091	0.221744147471352	0.999999996669433	0.955860567567899	CSF2RA/DUSP2/FLT3/HGF/IRS2/JAK1/JAK2/KBTBD7/KL/LAT/LYPLA1/PEA15/PIK3CB/RALGDS/RANBP9/RASAL3/RASGEF1A	17		R-HSA-9664323	FCGR3A-mediated IL10 synthesis	2/313	40/11091	0.312239813407996	0.999987363678753	0.999987363678753	ADCY3/FCGR1A	2
R-HSA-983169	Class I MHC mediated antigen processing & presentation	22/536	381/11091	0.221900599613961	0.999999996669433	0.955860567567899	CD14/CTSL/FBXL4/FBXO30/FCGR1A/KBTBD6/KBTBD7/KLHL2/MRC1/NEDD4/RLIM/RNF144B/RNF19B/S100A9/SEC24A/SOCS3/TLR2/TLR4/TLR6/UBE2F/UBE2J1/WSB1	22		R-HSA-9013026	RHOB GTPase cycle	3/313	70/11091	0.316524711451467	0.999987363678753	0.999987363678753	DLC1/FLOT1/STOM	3
R-HSA-5663084	Diseases of carbohydrate metabolism	3/536	34/11091	0.225279517705336	0.999999996669433	0.955860567567899	GBE1/GNS/GYG1	3		R-HSA-6807878	COPI-mediated anterograde transport	4/313	101/11091	0.318594649569482	0.999987363678753	0.999987363678753	BET1L/CD55/CD59/COG1	4
R-HSA-5683057	MAPK family signaling cascades	19/536	325/11091	0.226325470809493	0.999999996669433	0.955860567567899	CDC42EP3/CSF2RA/DNAJB1/DUSP2/FLT3/HGF/IRS2/JAK1/JAK2/KBTBD7/KL/LAT/LYPLA1/PEA15/PIK3CB/RALGDS/RANBP9/RASAL3/RASGEF1A	19		R-HSA-165159	MTOR signalling	2/313	41/11091	0.32269190812967	0.999987363678753	0.999987363678753	FKBP1A/PRKAA1	2
R-HSA-913531	Interferon Signaling	16/536	269/11091	0.229689175320211	0.999999996669433	0.955860567567899	DNAJC3/EIF4E3/FCGR1A/FLNA/HLA-DPA1/HLA-DPB1/HLA-DRA/HLA-DRB1/HSPA1A/IFNGR1/ISG20/JAK1/JAK2/MAP2K6/NEDD4/SOCS3	16		R-HSA-8875878	MET promotes cell motility	2/313	41/11091	0.32269190812967	0.999987363678753	0.999987363678753	HGF/TNS3	2
R-HSA-9018678	Biosynthesis of specialized proresolving mediators (SPMs)	2/536	19/11091	0.233315950808227	0.999999996669433	0.955860567567899	ALOX5/HPGD	2		R-HSA-196854	Metabolism of vitamins and cofactors	7/313	198/11091	0.326211316937751	0.999987363678753	0.999987363678753	GSTO1/MMADHC/MTHFS/PDSS1/PLB1/TPK1/VNN1	7
R-HSA-936964	Activation of IRF3, IRF7 mediated by TBK1, IKKε (IKBKE)	2/536	19/11091	0.233315950808227	0.999999996669433	0.955860567567899	CD14/TLR4	2		R-HSA-156581	Methylation	1/313	14/11091	0.330360491226894	0.999987363678753	0.999987363678753	GSTO1	1
R-HSA-9840309	Glycosphingolipid biosynthesis	2/536	19/11091	0.233315950808227	0.999999996669433	0.955860567567899	B3GNT5/UGCG	2		R-HSA-166786	Creation of C4 and C2 activators	1/313	14/11091	0.330360491226894	0.999987363678753	0.999987363678753	C1QB	1
R-HSA-6794362	Protein-protein interactions at synapses	6/536	86/11091	0.235693995174726	0.999999996669433	0.955860567567899	APBA2/EPB41L3/FLOT2/IL1RAP/LIN7A/LRFN3	6		R-HSA-170670	Adenylate cyclase inhibitory pathway	1/313	14/11091	0.330360491226894	0.999987363678753	0.999987363678753	ADCY3	1
R-HSA-114604	GPVI-mediated activation cascade	3/536	35/11091	0.238269416553586	0.999999996669433	0.955860567567899	FCER1G/LAT/PIK3CB	3		R-HSA-189451	Heme biosynthesis	1/313	14/11091	0.330360491226894	0.999987363678753	0.999987363678753	ALAS1	1
R-HSA-9687139	Aberrant regulation of mitotic cell cycle due to RB1 defects	3/536	35/11091	0.238269416553586	0.999999996669433	0.955860567567899	ANAPC15/CDK4/CDKN1C	3		R-HSA-193775	Synthesis of bile acids and bile salts via 24-hydroxycholesterol	1/313	14/11091	0.330360491226894	0.999987363678753	0.999987363678753	CYP27A1	1
R-HSA-3371453	Regulation of HSF1-mediated heat shock response	5/536	69/11091	0.240215418920288	0.999999996669433	0.955860567567899	BAG3/BAG4/DNAJB1/HSPA1A/HSPH1	5		R-HSA-200425	Carnitine metabolism	1/313	14/11091	0.330360491226894	0.999987363678753	0.999987363678753	MID1IP1	1
R-HSA-2428928	IRS-related events triggered by IGF1R	4/536	52/11091	0.242268918124172	0.999999996669433	0.955860567567899	FLT3/IRS2/KL/PIK3CB	4		R-HSA-3296469	Defects in cobalamin (B12) metabolism	1/313	14/11091	0.330360491226894	0.999987363678753	0.999987363678753	MMADHC	1
R-HSA-9006925	Intracellular signaling by second messengers	18/536	310/11091	0.242760095122914	0.999999996669433	0.955860567567899	ADCY3/AKT1/CD86/FLT3/HGF/IER3/IL1RAP/IRS2/KL/LAMTOR5/NEDD4/PIK3AP1/PIK3CB/PPARG/PRR5/RNF146/RRAGD/SGK1	18		R-HSA-3656237	Defective EXT2 causes exostoses 2	1/313	14/11091	0.330360491226894	0.999987363678753	0.999987363678753	EXT1	1
R-HSA-5628897	TP53 Regulates Metabolic Genes	6/536	87/11091	0.243740063848624	0.999999996669433	0.955860567567899	AKT1/GSR/LAMTOR5/RRAGD/SESN2/TXN	6		R-HSA-3656253	Defective EXT1 causes exostoses 1, TRPS2 and CHDS	1/313	14/11091	0.330360491226894	0.999987363678753	0.999987363678753	EXT1	1
R-HSA-1638074	Keratan sulfate/keratin metabolism	3/536	36/11091	0.251382397014778	0.999999996669433	0.955860567567899	B3GNT2/B4GALT4/GNS	3		R-HSA-5358606	Mismatch repair (MMR) directed by MSH2:MSH3 (MutSbeta)	1/313	14/11091	0.330360491226894	0.999987363678753	0.999987363678753	MSH3	1
R-HSA-167044	Signalling to RAS	2/536	20/11091	0.251523513446864	0.999999996669433	0.955860567567899	MAPK14/RALGDS	2		R-HSA-5578768	Physiological factors	1/313	14/11091	0.330360491226894	0.999987363678753	0.999987363678753	HIPK2	1
R-HSA-199220	Vitamin B5 (pantothenate) metabolism	2/536	20/11091	0.251523513446864	0.999999996669433	0.955860567567899	VNN1/VNN2	2		R-HSA-5660526	Response to metal ions	1/313	14/11091	0.330360491226894	0.999987363678753	0.999987363678753	MTF1	1
R-HSA-5627117	RHO GTPases Activate ROCKs	2/536	20/11091	0.251523513446864	0.999999996669433	0.955860567567899	LIMK2/PPP1R12A	2		R-HSA-6803205	TP53 regulates transcription of several additional cell death genes whose specific roles in p53-dependent apoptosis remain uncertain	1/313	14/11091	0.330360491226894	0.999987363678753	0.999987363678753	TP53I3	1
R-HSA-2980736	Peptide hormone metabolism	6/536	88/11091	0.251865583090257	0.999999996669433	0.955860567567899	CPA3/CTSD/EXOC6/KLF4/MME/RAB27A	6		R-HSA-6804116	TP53 Regulates Transcription of Genes Involved in G1 Cell Cycle Arrest	1/313	14/11091	0.330360491226894	0.999987363678753	0.999987363678753	CCNA1	1
R-HSA-428157	Sphingolipid metabolism	7/536	106/11091	0.251969542025554	0.999999996669433	0.955860567567899	ACER3/B3GNT5/GM2A/ORMDL2/SGMS2/SPTLC2/UGCG	7		R-HSA-71240	Tryptophan catabolism	1/313	14/11091	0.330360491226894	0.999987363678753	0.999987363678753	SLC36A4	1
R-HSA-2428924	IGF1R signaling cascade	4/536	53/11091	0.252929182529876	0.999999996669433	0.955860567567899	FLT3/IRS2/KL/PIK3CB	4		R-HSA-877312	Regulation of IFNG signaling	1/313	14/11091	0.330360491226894	0.999987363678753	0.999987363678753	SOCS3	1
R-HSA-3371556	Cellular response to heat stress	6/536	89/11091	0.26006561785137	0.999999996669433	0.955860567567899	BAG3/BAG4/DNAJB1/HSP90AB1/HSPA1A/HSPH1	6		R-HSA-9005891	Loss of function of MECP2 in Rett syndrome	1/313	14/11091	0.330360491226894	0.999987363678753	0.999987363678753	NCOR2	1
R-HSA-2404192	Signaling by Type 1 Insulin-like Growth Factor 1 Receptor (IGF1R)	4/536	54/11091	0.263684440920628	0.999999996669433	0.955860567567899	FLT3/IRS2/KL/PIK3CB	4		R-HSA-9005895	Pervasive developmental disorders	1/313	14/11091	0.330360491226894	0.999987363678753	0.999987363678753	NCOR2	1
R-HSA-74751	Insulin receptor signalling cascade	4/536	54/11091	0.263684440920628	0.999999996669433	0.955860567567899	FLT3/IRS2/KL/PIK3CB	4		R-HSA-9675151	Disorders of Developmental Biology	1/313	14/11091	0.330360491226894	0.999987363678753	0.999987363678753	NCOR2	1
R-HSA-8848021	Signaling by PTK6	4/536	54/11091	0.263684440920628	0.999999996669433	0.955860567567899	AKT1/CDK4/ELMO1/SOCS3	4		R-HSA-9697154	Disorders of Nervous System Development	1/313	14/11091	0.330360491226894	0.999987363678753	0.999987363678753	NCOR2	1
R-HSA-9006927	Signaling by Non-Receptor Tyrosine Kinases	4/536	54/11091	0.263684440920628	0.999999996669433	0.955860567567899	AKT1/CDK4/ELMO1/SOCS3	4		R-HSA-70171	Glycolysis	3/313	73/11091	0.339841141890371	0.999987363678753	0.999987363678753	HK3/PFKFB2/PFKFB3	3
R-HSA-1660661	Sphingolipid de novo biosynthesis	3/536	37/11091	0.264597317319287	0.999999996669433	0.955860567567899	ORMDL2/SGMS2/SPTLC2	3		R-HSA-167169	HIV Transcription Elongation	2/313	43/11091	0.343469383149529	0.999987363678753	0.999987363678753	CTDP1/GTF2F2	2
R-HSA-3299685	Detoxification of Reactive Oxygen Species	3/536	37/11091	0.264597317319287	0.999999996669433	0.955860567567899	GSR/GSTP1/TXN	3		R-HSA-167200	Formation of HIV-1 elongation complex containing HIV-1 Tat	2/313	43/11091	0.343469383149529	0.999987363678753	0.999987363678753	CTDP1/GTF2F2	2
R-HSA-9675126	Diseases of mitotic cell cycle	3/536	37/11091	0.264597317319287	0.999999996669433	0.955860567567899	ANAPC15/CDK4/CDKN1C	3		R-HSA-167246	Tat-mediated elongation of the HIV-1 transcript	2/313	43/11091	0.343469383149529	0.999987363678753	0.999987363678753	CTDP1/GTF2F2	2
R-HSA-194138	Signaling by VEGF	7/536	108/11091	0.266907442840069	0.999999996669433	0.955860567567899	AKT1/CYFIP1/ELMO1/MAPK14/PIK3CB/PRR5/SH2D2A	7		R-HSA-977444	GABA B receptor activation	2/313	43/11091	0.343469383149529	0.999987363678753	0.999987363678753	ADCY3/GABBR1	2
R-HSA-199992	trans-Golgi Network Vesicle Budding	5/536	72/11091	0.267848079271627	0.999999996669433	0.955860567567899	BLOC1S1/CPD/GNS/RAB5C/SORT1	5		R-HSA-991365	Activation of GABAB receptors	2/313	43/11091	0.343469383149529	0.999987363678753	0.999987363678753	ADCY3/GABBR1	2
R-HSA-448424	Interleukin-17 signaling	5/536	72/11091	0.267848079271627	0.999999996669433	0.955860567567899	MAP2K6/MAP3K8/MAPK14/MEF2A/RPS6KA5	5		R-HSA-1980143	Signaling by NOTCH1	3/313	74/11091	0.347605592806056	0.999987363678753	0.999987363678753	APH1B/NCOR2/TLE1	3
R-HSA-1474290	Collagen formation	6/536	90/11091	0.268335216017109	0.999999996669433	0.955860567567899	ADAMTS3/COL17A1/COL18A1/CTSL/MMP9/PCOLCE2	6		R-HSA-9013106	RHOC GTPase cycle	3/313	74/11091	0.347605592806056	0.999987363678753	0.999987363678753	DLC1/FLOT1/STOM	3
R-HSA-389513	CTLA4 inhibitory signaling	2/536	21/11091	0.269764920586743	0.999999996669433	0.955860567567899	AKT1/CD86	2		R-HSA-913531	Interferon Signaling	9/313	269/11091	0.349045328063357	0.999987363678753	0.999987363678753	CD44/FCGR1A/HSPA1A/HSPA1B/IFNAR1/KPNA4/MAP2K6/NEDD4/SOCS3	9
R-HSA-5621575	CD209 (DC-SIGN) signaling	2/536	21/11091	0.269764920586743	0.999999996669433	0.955860567567899	ICAM2/RPS6KA5	2		R-HSA-193807	Synthesis of bile acids and bile salts via 27-hydroxycholesterol	1/313	15/11091	0.349282326222469	0.999987363678753	0.999987363678753	CYP27A1	1
R-HSA-8849932	Synaptic adhesion-like molecules	2/536	21/11091	0.269764920586743	0.999999996669433	0.955860567567899	FLOT2/LRFN3	2		R-HSA-2032785	YAP1- and WWTR1 (TAZ)-stimulated gene expression	1/313	15/11091	0.349282326222469	0.999987363678753	0.999987363678753	HIPK2	1
R-HSA-9008059	Interleukin-37 signaling	2/536	21/11091	0.269764920586743	0.999999996669433	0.955860567567899	CASP1/IL18R1	2		R-HSA-2162123	Synthesis of Prostaglandins (PG) and Thromboxanes (TX)	1/313	15/11091	0.349282326222469	0.999987363678753	0.999987363678753	HPGD	1
R-HSA-9824439	Bacterial Infection Pathways	5/536	73/11091	0.277213427488731	0.999999996669433	0.955860567567899	HSP90AB1/LTF/MAP2K6/MRC1/TLR2	5		R-HSA-391903	Eicosanoid ligand-binding receptors	1/313	15/11091	0.349282326222469	0.999987363678753	0.999987363678753	LTB4R	1
R-HSA-8950505	Gene and protein expression by JAK-STAT signaling after Interleukin-12 stimulation	3/536	38/11091	0.277893769880425	0.999999996669433	0.955860567567899	GSTO1/IL10/LMNB1	3		R-HSA-435354	Zinc transporters	1/313	15/11091	0.349282326222469	0.999987363678753	0.999987363678753	SLC39A8	1
R-HSA-9607240	FLT3 Signaling	3/536	38/11091	0.277893769880425	0.999999996669433	0.955860567567899	AKT1/FLT3/SH2B3	3		R-HSA-5358508	Mismatch Repair	1/313	15/11091	0.349282326222469	0.999987363678753	0.999987363678753	MSH3	1
R-HSA-432722	Golgi Associated Vesicle Biogenesis	4/536	56/11091	0.285435131501441	0.999999996669433	0.955860567567899	BLOC1S1/CPD/RAB5C/SORT1	4		R-HSA-5576893	Phase 2 - plateau phase	1/313	15/11091	0.349282326222469	0.999987363678753	0.999987363678753	KCNE1	1
R-HSA-196741	Cobalamin (Cbl, vitamin B12) transport and metabolism	2/536	22/11091	0.287994463396774	0.999999996669433	0.955860567567899	MMADHC/TCN1	2		R-HSA-5609975	Diseases associated with glycosylation precursor biosynthesis	1/313	15/11091	0.349282326222469	0.999987363678753	0.999987363678753	PGM1	1
R-HSA-5365859	RA biosynthesis pathway	2/536	22/11091	0.287994463396774	0.999999996669433	0.955860567567899	DHRS3/DHRS9	2		R-HSA-9706369	Negative regulation of FLT3	1/313	15/11091	0.349282326222469	0.999987363678753	0.999987363678753	ABL2	1
R-HSA-8862803	Deregulated CDK5 triggers multiple neurodegenerative pathways in Alzheimer's disease models	2/536	22/11091	0.287994463396774	0.999999996669433	0.955860567567899	CAPN2/LMNB1	2		R-HSA-975577	N-Glycan antennae elongation	1/313	15/11091	0.349282326222469	0.999987363678753	0.999987363678753	B4GALT4	1
R-HSA-8863678	Neurodegenerative Diseases	2/536	22/11091	0.287994463396774	0.999999996669433	0.955860567567899	CAPN2/LMNB1	2		R-HSA-1566948	Elastic fibre formation	2/313	44/11091	0.353783049530395	0.999987363678753	0.999987363678753	EMILIN2/FBN1	2
R-HSA-8935690	Digestion	2/536	22/11091	0.287994463396774	0.999999996669433	0.955860567567899	CHIT1/MGAM	2		R-HSA-6811438	Intra-Golgi traffic	2/313	44/11091	0.353783049530395	0.999987363678753	0.999987363678753	BET1L/COG1	2
R-HSA-140877	Formation of Fibrin Clot (Clotting Cascade)	3/536	39/11091	0.291252108681957	0.999999996669433	0.955860567567899	CD177/F5/F8	3		R-HSA-9833482	PKR-mediated signaling	3/313	75/11091	0.355361175366106	0.999987363678753	0.999987363678753	HSPA1A/HSPA1B/MAP2K6	3
R-HSA-936837	Ion transport by P-type ATPases	4/536	57/11091	0.296408627232777	0.999999996669433	0.955860567567899	ATP11B/ATP8B4/ATP9A/CUTC	4		R-HSA-446203	Asparagine N-linked glycosylation	10/313	304/11091	0.355696382290538	0.999987363678753	0.999987363678753	B4GALT4/BET1L/CD55/CD59/COG1/NANS/SAR1B/SCFD1/SEC24A/ST6GALNAC3	10
R-HSA-3700989	Transcriptional Regulation by TP53	20/536	362/11091	0.299481085354358	0.999999996669433	0.955860567567899	AKT1/BANP/BCL6/CASP1/CCNA1/CCNH/GADD45A/GSR/LAMTOR5/MAP2K6/MAPK14/NLRC4/PLAGL1/PRR5/RRAGD/SESN2/SGK1/TAF13/TP53I3/TXN	20		R-HSA-72306	tRNA processing	4/313	107/11091	0.35720884256402	0.999987363678753	0.999987363678753	CTU2/PUS3/TRMT6/ZBTB8OS	4
R-HSA-8853659	RET signaling	3/536	40/11091	0.304653469982051	0.999999996669433	0.955860567567899	DOK2/IRS2/PIK3CB	3		R-HSA-167152	Formation of HIV elongation complex in the absence of HIV Tat	2/313	45/11091	0.364039461309365	0.999987363678753	0.999987363678753	CTDP1/GTF2F2	2
R-HSA-9664323	FCGR3A-mediated IL10 synthesis	3/536	40/11091	0.304653469982051	0.999999996669433	0.955860567567899	ADCY3/FCGR1A/IL10	3		R-HSA-194068	Bile acid and bile salt metabolism	2/313	45/11091	0.364039461309365	0.999987363678753	0.999987363678753	CYP27A1/OSBPL9	2
R-HSA-166663	Initial triggering of complement	2/536	23/11091	0.306170756420537	0.999999996669433	0.955860567567899	CFD/FCN1	2		R-HSA-2172127	DAP12 interactions	2/313	45/11091	0.364039461309365	0.999987363678753	0.999987363678753	CLEC5A/PIK3CB	2
R-HSA-9013418	RHOBTB2 GTPase cycle	2/536	23/11091	0.306170756420537	0.999999996669433	0.955860567567899	HSP90AB1/TMOD3	2		R-HSA-3899300	SUMOylation of transcription cofactors	2/313	45/11091	0.364039461309365	0.999987363678753	0.999987363678753	HIPK2/NCOR2	2
R-HSA-165159	MTOR signalling	3/536	41/11091	0.318079787024508	0.999999996669433	0.955860567567899	AKT1/LAMTOR5/RRAGD	3		R-HSA-445355	Smooth Muscle Contraction	2/313	45/11091	0.364039461309365	0.999987363678753	0.999987363678753	ANXA1/TPM4	2
R-HSA-3560782	Diseases associated with glycosaminoglycan metabolism	3/536	41/11091	0.318079787024508	0.999999996669433	0.955860567567899	CHSY1/EXT1/VCAN	3		R-HSA-110312	Translesion synthesis by REV1	1/313	16/11091	0.367671151781549	0.999987363678753	0.999987363678753	MAD2L2	1
R-HSA-380108	Chemokine receptors bind chemokines	4/536	59/11091	0.318498694382913	0.999999996669433	0.955860567567899	CCL4/CCL5/CCR3/CXCL8	4		R-HSA-1295596	Spry regulation of FGF signaling	1/313	16/11091	0.367671151781549	0.999987363678753	0.999987363678753	MKNK1	1
R-HSA-166520	Signaling by NTRKs	8/536	134/11091	0.321246139603875	0.999999996669433	0.955860567567899	ADORA2A/IRS2/MAPK14/MEF2A/PIK3CB/RALGDS/RPS6KA5/SGK1	8		R-HSA-1660516	Synthesis of PIPs at the early endosome membrane	1/313	16/11091	0.367671151781549	0.999987363678753	0.999987363678753	FIG4	1
R-HSA-166208	mTORC1-mediated signalling	2/536	24/11091	0.324256427751416	0.999999996669433	0.955860567567899	LAMTOR5/RRAGD	2		R-HSA-205043	NRIF signals cell death from the nucleus	1/313	16/11091	0.367671151781549	0.999987363678753	0.999987363678753	APH1B	1
R-HSA-425410	Metal ion SLC transporters	2/536	24/11091	0.324256427751416	0.999999996669433	0.955860567567899	SLC11A1/SLC40A1	2		R-HSA-2173791	TGF-beta receptor signaling in EMT (epithelial to mesenchymal transition)	1/313	16/11091	0.367671151781549	0.999987363678753	0.999987363678753	FKBP1A	1
R-HSA-449836	Other interleukin signaling	2/536	24/11091	0.324256427751416	0.999999996669433	0.955860567567899	CSF1R/JAK1	2		R-HSA-418038	Nucleotide-like (purinergic) receptors	1/313	16/11091	0.367671151781549	0.999987363678753	0.999987363678753	ADORA2A	1
R-HSA-450302	activated TAK1 mediates p38 MAPK activation	2/536	24/11091	0.324256427751416	0.999999996669433	0.955860567567899	MAP2K6/MAPK14	2		R-HSA-429958	mRNA decay by 3' to 5' exoribonuclease	1/313	16/11091	0.367671151781549	0.999987363678753	0.999987363678753	EXOSC4	1
R-HSA-5627123	RHO GTPases activate PAKs	2/536	24/11091	0.324256427751416	0.999999996669433	0.955860567567899	FLNA/PPP1R12A	2		R-HSA-75892	Platelet Adhesion to exposed collagen	1/313	16/11091	0.367671151781549	0.999987363678753	0.999987363678753	FCER1G	1
R-HSA-5668599	RHO GTPases Activate NADPH Oxidases	2/536	24/11091	0.324256427751416	0.999999996669433	0.955860567567899	MAPK14/S100A9	2		R-HSA-844456	The NLRP3 inflammasome	1/313	16/11091	0.367671151781549	0.999987363678753	0.999987363678753	TXN	1
R-HSA-3769402	Deactivation of the beta-catenin transactivating complex	3/536	42/11091	0.331513799391967	0.999999996669433	0.955860567567899	AKT1/BCL9L/MEN1	3		R-HSA-9651496	Defects of contact activation system (CAS) and kallikrein/kinin system (KKS)	1/313	16/11091	0.367671151781549	0.999987363678753	0.999987363678753	TPST2	1
R-HSA-9696273	RND1 GTPase cycle	3/536	42/11091	0.331513799391967	0.999999996669433	0.955860567567899	CPD/FLOT2/STIP1	3		R-HSA-2219530	Constitutive Signaling by Aberrant PI3K in Cancer	3/313	78/11091	0.378546376447823	0.999987363678753	0.999987363678753	CD86/HGF/PIK3CB	3
R-HSA-5357801	Programmed Cell Death	12/536	213/11091	0.334107578859552	0.999999996669433	0.955860567567899	AKT1/BMX/CASP1/CASP4/CASP5/CD14/FLOT2/HMGB2/IL18/LMNB1/TLR4/TNFSF10	12		R-HSA-2173789	TGF-beta receptor signaling activates SMADs	2/313	47/11091	0.384360936822376	0.999987363678753	0.999987363678753	FBN1/FKBP1A	2
R-HSA-198725	Nuclear Events (kinase and transcription factor activation)	4/536	61/11091	0.340711397458833	0.999999996669433	0.955860567567899	MAPK14/MEF2A/RPS6KA5/SGK1	4		R-HSA-1482922	Acyl chain remodelling of PI	1/313	17/11091	0.385541935482892	0.999987363678753	0.999987363678753	PLBD1	1
R-HSA-2022090	Assembly of collagen fibrils and other multimeric structures	4/536	61/11091	0.340711397458833	0.999999996669433	0.955860567567899	COL17A1/COL18A1/CTSL/MMP9	4		R-HSA-1502540	Signaling by Activin	1/313	17/11091	0.385541935482892	0.999987363678753	0.999987363678753	ACVR1B	1
R-HSA-2029482	Regulation of actin dynamics for phagocytic cup formation	4/536	61/11091	0.340711397458833	0.999999996669433	0.955860567567899	CYFIP1/ELMO1/FCGR1A/HSP90AB1	4		R-HSA-164378	PKA activation in glucagon signalling	1/313	17/11091	0.385541935482892	0.999987363678753	0.999987363678753	ADCY3	1
R-HSA-2029485	Role of phospholipids in phagocytosis	2/536	25/11091	0.34221782896802	0.999999996669433	0.955860567567899	FCGR1A/PIK3CB	2		R-HSA-180292	GAB1 signalosome	1/313	17/11091	0.385541935482892	0.999987363678753	0.999987363678753	PAG1	1
R-HSA-264876	Insulin processing	2/536	25/11091	0.34221782896802	0.999999996669433	0.955860567567899	EXOC6/RAB27A	2		R-HSA-196757	Metabolism of folate and pterines	1/313	17/11091	0.385541935482892	0.999987363678753	0.999987363678753	MTHFS	1
R-HSA-392451	G beta:gamma signalling through PI3Kgamma	2/536	25/11091	0.34221782896802	0.999999996669433	0.955860567567899	AKT1/GNG10	2		R-HSA-2142845	Hyaluronan metabolism	1/313	17/11091	0.385541935482892	0.999987363678753	0.999987363678753	CD44	1
R-HSA-5674400	Constitutive Signaling by AKT1 E17K in Cancer	2/536	25/11091	0.34221782896802	0.999999996669433	0.955860567567899	AKT1/PRR5	2		R-HSA-432142	Platelet sensitization by LDL	1/313	17/11091	0.385541935482892	0.999987363678753	0.999987363678753	MAPK14	1
R-HSA-69273	Cyclin A/B1/B2 associated events during G2/M transition	2/536	25/11091	0.34221782896802	0.999999996669433	0.955860567567899	CCNA1/CCNH	2		R-HSA-450385	Butyrate Response Factor 1 (BRF1) binds and destabilizes mRNA	1/313	17/11091	0.385541935482892	0.999987363678753	0.999987363678753	EXOSC4	1
R-HSA-8854691	Interleukin-20 family signaling	2/536	25/11091	0.34221782896802	0.999999996669433	0.955860567567899	JAK1/JAK2	2		R-HSA-450513	Tristetraprolin (TTP, ZFP36) binds and destabilizes mRNA	1/313	17/11091	0.385541935482892	0.999987363678753	0.999987363678753	EXOSC4	1
R-HSA-937041	IKK complex recruitment mediated by RIP1	2/536	25/11091	0.34221782896802	0.999999996669433	0.955860567567899	CD14/TLR4	2		R-HSA-5655862	Translesion synthesis by POLK	1/313	17/11091	0.385541935482892	0.999987363678753	0.999987363678753	MAD2L2	1
R-HSA-9734009	Defective Intrinsic Pathway for Apoptosis	2/536	25/11091	0.34221782896802	0.999999996669433	0.955860567567899	CAPN2/LMNB1	2		R-HSA-5656121	Translesion synthesis by POLI	1/313	17/11091	0.385541935482892	0.999987363678753	0.999987363678753	MAD2L2	1
R-HSA-2559583	Cellular Senescence	11/536	195/11091	0.34278201542136	0.999999996669433	0.955860567567899	ANAPC15/CABIN1/CCNA1/CDK4/CXCL8/ETS2/IGFBP7/LMNB1/MAP2K6/MAPK14/TXN	11		R-HSA-6788467	IL-6-type cytokine receptor ligand interactions	1/313	17/11091	0.385541935482892	0.999987363678753	0.999987363678753	OSM	1
R-HSA-1433557	Signaling by SCF-KIT	3/536	43/11091	0.344939057583569	0.999999996669433	0.955860567567899	JAK2/MMP9/SH2B3	3		R-HSA-9022699	MECP2 regulates neuronal receptors and channels	1/313	17/11091	0.385541935482892	0.999987363678753	0.999987363678753	PTPN4	1
R-HSA-9660821	ADORA2B mediated anti-inflammatory cytokines production	3/536	43/11091	0.344939057583569	0.999999996669433	0.955860567567899	ADCY3/ADORA2B/GNG10	3		R-HSA-9617828	FOXO-mediated transcription of cell cycle genes	1/313	17/11091	0.385541935482892	0.999987363678753	0.999987363678753	GADD45A	1
R-HSA-977444	GABA B receptor activation	3/536	43/11091	0.344939057583569	0.999999996669433	0.955860567567899	ADCY3/GNG10/KCNJ15	3		R-HSA-6806834	Signaling by MET	3/313	79/11091	0.386238594200212	0.999987363678753	0.999987363678753	HGF/SPINT2/TNS3	3
R-HSA-991365	Activation of GABAB receptors	3/536	43/11091	0.344939057583569	0.999999996669433	0.955860567567899	ADCY3/GNG10/KCNJ15	3		R-HSA-983169	Class I MHC mediated antigen processing & presentation	12/313	381/11091	0.390150169908109	0.999987363678753	0.999987363678753	CYBB/FBXO30/FBXW2/FCGR1A/KBTBD6/NEDD4/SAR1B/SEC24A/SOCS3/UBA6/UBE2J1/WSB1	12
R-HSA-373076	Class A/1 (Rhodopsin-like receptors)	18/536	334/11091	0.350515318369994	0.999999996669433	0.955860567567899	ADORA2A/ADORA2B/ADORA3/ANXA1/C3AR1/CCL4/CCL5/CCR3/CXCL8/FFAR3/FPR2/GPBAR1/HCAR3/KISS1R/LTB4R/PROK2/PTGFR/UTS2	18		R-HSA-2122947	NOTCH1 Intracellular Domain Regulates Transcription	2/313	48/11091	0.39441700576753	0.999987363678753	0.999987363678753	NCOR2/TLE1	2
R-HSA-8986944	Transcriptional Regulation by MECP2	4/536	62/11091	0.351839185568209	0.999999996669433	0.955860567567899	FKBP5/PPARG/SGK1/SLC2A3	4		R-HSA-674695	RNA Polymerase II Pre-transcription Events	3/313	81/11091	0.401553479134888	0.999987363678753	0.999987363678753	CTDP1/EAF2/GTF2F2	3
R-HSA-3238698	WNT ligand biogenesis and trafficking	2/536	26/11091	0.360024763649069	0.999999996669433	0.955860567567899	SNX3/WLS	2		R-HSA-1660514	Synthesis of PIPs at the Golgi membrane	1/313	18/11091	0.402909225910366	0.999987363678753	0.999987363678753	FIG4	1
R-HSA-912694	Regulation of IFNA/IFNB signaling	2/536	26/11091	0.360024763649069	0.999999996669433	0.955860567567899	JAK1/SOCS3	2		R-HSA-181429	Serotonin Neurotransmitter Release Cycle	1/313	18/11091	0.402909225910366	0.999987363678753	0.999987363678753	SYN2	1
R-HSA-202403	TCR signaling	7/536	120/11091	0.360432579785238	0.999999996669433	0.955860567567899	HLA-DPA1/HLA-DPB1/HLA-DRA/HLA-DRB1/LAT/PAG1/PIK3CB	7		R-HSA-210993	Tie2 Signaling	1/313	18/11091	0.402909225910366	0.999987363678753	0.999987363678753	PIK3CB	1
R-HSA-9820952	Respiratory Syncytial Virus Infection Pathway	7/536	120/11091	0.360432579785238	0.999999996669433	0.955860567567899	CD14/HSP90AB1/JAK1/RAB5C/TLR2/TLR4/TLR6	7		R-HSA-6804114	TP53 Regulates Transcription of Genes Involved in G2 Cell Cycle Arrest	1/313	18/11091	0.402909225910366	0.999987363678753	0.999987363678753	GADD45A	1
R-HSA-194068	Bile acid and bile salt metabolism	3/536	45/11091	0.37170156628373	0.999999996669433	0.955860567567899	CYP27A1/OSBPL1A/SLC51A	3		R-HSA-9037629	Lewis blood group biosynthesis	1/313	18/11091	0.402909225910366	0.999987363678753	0.999987363678753	FUT7	1
R-HSA-445355	Smooth Muscle Contraction	3/536	45/11091	0.37170156628373	0.999999996669433	0.955860567567899	ALDH2/ANXA1/DYSF	3		R-HSA-9824594	Regulation of MITF-M-dependent genes involved in apoptosis	1/313	18/11091	0.402909225910366	0.999987363678753	0.999987363678753	BCL2A1	1
R-HSA-445989	TAK1-dependent IKK and NF-kappa-B activation	3/536	45/11091	0.37170156628373	0.999999996669433	0.955860567567899	ALPK1/S100A12/TIFA	3		R-HSA-9830364	Formation of the nephric duct	1/313	18/11091	0.402909225910366	0.999987363678753	0.999987363678753	PLAC8	1
R-HSA-425366	Transport of bile salts and organic acids, metal ions and amine compounds	5/536	83/11091	0.373333397624414	0.999999996669433	0.955860567567899	EMB/SLC11A1/SLC22A15/SLC22A4/SLC40A1	5		R-HSA-6811440	Retrograde transport at the Trans-Golgi-Network	2/313	49/11091	0.404397802560206	0.999987363678753	0.999987363678753	COG1/PLIN3	2
R-HSA-189445	Metabolism of porphyrins	2/536	27/11091	0.377650233354552	0.999999996669433	0.955860567567899	ABCC2/HMOX1	2		R-HSA-9856651	MITF-M-dependent gene expression	3/313	82/11091	0.409171357813649	0.999987363678753	0.999987363678753	ATP6V1C1/BCL2A1/CEACAM1	3
R-HSA-191273	Cholesterol biosynthesis	2/536	27/11091	0.377650233354552	0.999999996669433	0.955860567567899	DHCR7/IDI1	2		R-HSA-1169410	Antiviral mechanism by IFN-stimulated genes	5/313	149/11091	0.411928917683026	0.999987363678753	0.999987363678753	HSPA1A/HSPA1B/KPNA4/MAP2K6/NEDD4	5
R-HSA-380994	ATF4 activates genes in response to endoplasmic reticulum stress	2/536	27/11091	0.377650233354552	0.999999996669433	0.955860567567899	CXCL8/EXOSC4	2		R-HSA-1483249	Inositol phosphate metabolism	2/313	50/11091	0.414299565127236	0.999987363678753	0.999987363678753	IMPA2/INPP1	2
R-HSA-8963743	Digestion and absorption	2/536	27/11091	0.377650233354552	0.999999996669433	0.955860567567899	CHIT1/MGAM	2		R-HSA-1793185	Chondroitin sulfate/dermatan sulfate metabolism	2/313	50/11091	0.414299565127236	0.999987363678753	0.999987363678753	CHST11/CHST7	2
R-HSA-381340	Transcriptional regulation of white adipocyte differentiation	5/536	84/11091	0.383046915898356	0.999999996669433	0.955860567567899	CDK4/CEBPD/KLF4/KLF5/PPARG	5		R-HSA-174414	Processive synthesis on the C-strand of the telomere	1/313	19/11091	0.419787164345303	0.999987363678753	0.999987363678753	BLM	1
R-HSA-5621481	C-type lectin receptors (CLRs)	8/536	143/11091	0.387499511111204	0.999999996669433	0.955860567567899	CLEC10A/CLEC4A/CLEC4D/CLEC4E/FCER1G/ICAM2/MAP3K14/RPS6KA5	8		R-HSA-202430	Translocation of ZAP-70 to Immunological synapse	1/313	19/11091	0.419787164345303	0.999987363678753	0.999987363678753	PTPN22	1
R-HSA-112311	Neurotransmitter clearance	1/536	10/11091	0.390763675047026	0.999999996669433	0.955860567567899	ALDH2	1		R-HSA-5083632	Defective C1GALT1C1 causes TNPS	1/313	19/11091	0.419787164345303	0.999987363678753	0.999987363678753	C1GALT1C1	1
R-HSA-170660	Adenylate cyclase activating pathway	1/536	10/11091	0.390763675047026	0.999999996669433	0.955860567567899	ADCY3	1		R-HSA-5423646	Aflatoxin activation and detoxification	1/313	19/11091	0.419787164345303	0.999987363678753	0.999987363678753	GGT1	1
R-HSA-2151209	Activation of PPARGC1A (PGC-1alpha) by phosphorylation	1/536	10/11091	0.390763675047026	0.999999996669433	0.955860567567899	MAPK14	1		R-HSA-8851708	Signaling by FGFR2 IIIa TM	1/313	19/11091	0.419787164345303	0.999987363678753	0.999987363678753	GTF2F2	1
R-HSA-399997	Acetylcholine regulates insulin secretion	1/536	10/11091	0.390763675047026	0.999999996669433	0.955860567567899	MARCKS	1		R-HSA-8876725	Protein methylation	1/313	19/11091	0.419787164345303	0.999987363678753	0.999987363678753	EEF2	1
R-HSA-419812	Calcitonin-like ligand receptors	1/536	10/11091	0.390763675047026	0.999999996669433	0.955860567567899	ADM	1		R-HSA-8963898	Plasma lipoprotein assembly	1/313	19/11091	0.419787164345303	0.999987363678753	0.999987363678753	SAR1B	1
R-HSA-450341	Activation of the AP-1 family of transcription factors	1/536	10/11091	0.390763675047026	0.999999996669433	0.955860567567899	MAPK14	1		R-HSA-9671793	Diseases of hemostasis	1/313	19/11091	0.419787164345303	0.999987363678753	0.999987363678753	TPST2	1
R-HSA-70635	Urea cycle	1/536	10/11091	0.390763675047026	0.999999996669433	0.955860567567899	ARG1	1		R-HSA-9840309	Glycosphingolipid biosynthesis	1/313	19/11091	0.419787164345303	0.999987363678753	0.999987363678753	UGCG	1
R-HSA-74749	Signal attenuation	1/536	10/11091	0.390763675047026	0.999999996669433	0.955860567567899	IRS2	1		R-HSA-9013149	RAC1 GTPase cycle	6/313	185/11091	0.423567712377436	0.999987363678753	0.999987363678753	ABL2/CYBB/DLC1/PLEKHG1/PLEKHG3/TAGAP	6
R-HSA-8875656	MET receptor recycling	1/536	10/11091	0.390763675047026	0.999999996669433	0.955860567567899	HGF	1		R-HSA-112043	PLC beta mediated events	2/313	51/11091	0.424118802177289	0.999987363678753	0.999987363678753	ADCY3/GNAQ	2
R-HSA-8877330	RUNX1 and FOXP3 control the development of regulatory T lymphocytes (Tregs)	1/536	10/11091	0.390763675047026	0.999999996669433	0.955860567567899	CR1	1		R-HSA-180786	Extension of Telomeres	2/313	51/11091	0.424118802177289	0.999987363678753	0.999987363678753	BLM/CCNA1	2
R-HSA-9020958	Interleukin-21 signaling	1/536	10/11091	0.390763675047026	0.999999996669433	0.955860567567899	JAK1	1		R-HSA-3928665	EPH-ephrin mediated repulsion of cells	2/313	51/11091	0.424118802177289	0.999987363678753	0.999987363678753	APH1B/MMP9	2
R-HSA-9617629	Regulation of FOXO transcriptional activity by acetylation	1/536	10/11091	0.390763675047026	0.999999996669433	0.955860567567899	TXN	1		R-HSA-5620920	Cargo trafficking to the periciliary membrane	2/313	51/11091	0.424118802177289	0.999987363678753	0.999987363678753	ARL3/EXOC6	2
R-HSA-9702518	STAT5 activation downstream of FLT3 ITD mutants	1/536	10/11091	0.390763675047026	0.999999996669433	0.955860567567899	FLT3	1		R-HSA-70326	Glucose metabolism	3/313	84/11091	0.424316654929531	0.999987363678753	0.999987363678753	HK3/PFKFB2/PFKFB3	3
R-HSA-9758881	Uptake of dietary cobalamins into enterocytes	1/536	10/11091	0.390763675047026	0.999999996669433	0.955860567567899	TCN1	1		R-HSA-216083	Integrin cell surface interactions	3/313	85/11091	0.43183979143795	0.999987363678753	0.999987363678753	CD44/FBN1/ITGA7	3
R-HSA-9832991	Formation of the posterior neural plate	1/536	10/11091	0.390763675047026	0.999999996669433	0.955860567567899	ZEB2	1		R-HSA-5654736	Signaling by FGFR1	2/313	52/11091	0.433852280999411	0.999987363678753	0.999987363678753	MKNK1/SPRED2	2
R-HSA-2022854	Keratan sulfate biosynthesis	2/536	28/11091	0.395070200023882	0.999999996669433	0.955860567567899	B3GNT2/B4GALT4	2		R-HSA-75153	Apoptotic execution phase	2/313	52/11091	0.433852280999411	0.999987363678753	0.999987363678753	BMX/HMGB2	2
R-HSA-2029480	Fcgamma receptor (FCGR) dependent phagocytosis	5/536	86/11091	0.402449147258041	0.999999996669433	0.955860567567899	CYFIP1/ELMO1/FCGR1A/HSP90AB1/PIK3CB	5		R-HSA-163615	PKA activation	1/313	20/11091	0.43618949613359	0.999987363678753	0.999987363678753	ADCY3	1
R-HSA-1650814	Collagen biosynthesis and modifying enzymes	4/536	67/11091	0.407328594969003	0.999999996669433	0.955860567567899	ADAMTS3/COL17A1/COL18A1/PCOLCE2	4		R-HSA-167044	Signalling to RAS	1/313	20/11091	0.43618949613359	0.999987363678753	0.999987363678753	MAPK14	1
R-HSA-983712	Ion channel transport	10/536	186/11091	0.410995908989786	0.999999996669433	0.955860567567899	ANO10/ASPH/ATP11B/ATP6V0E2/ATP6V1C1/ATP8B4/ATP9A/CUTC/SGK1/STOM	10		R-HSA-199220	Vitamin B5 (pantothenate) metabolism	1/313	20/11091	0.43618949613359	0.999987363678753	0.999987363678753	VNN1	1
R-HSA-6791312	TP53 Regulates Transcription of Cell Cycle Genes	3/536	48/11091	0.41141481049306	0.999999996669433	0.955860567567899	CCNA1/GADD45A/PLAGL1	3		R-HSA-2028269	Signaling by Hippo	1/313	20/11091	0.43618949613359	0.999987363678753	0.999987363678753	LATS2	1
R-HSA-1296041	Activation of G protein gated Potassium channels	2/536	29/11091	0.412263363802102	0.999999996669433	0.955860567567899	GNG10/KCNJ15	2		R-HSA-388844	Receptor-type tyrosine-protein phosphatases	1/313	20/11091	0.43618949613359	0.999987363678753	0.999987363678753	IL1RAP	1
R-HSA-1296059	G protein gated Potassium channels	2/536	29/11091	0.412263363802102	0.999999996669433	0.955860567567899	GNG10/KCNJ15	2		R-HSA-6804115	TP53 regulates transcription of additional cell cycle genes whose exact role in the p53 pathway remain uncertain	1/313	20/11091	0.43618949613359	0.999987363678753	0.999987363678753	PLK3	1
R-HSA-380972	Energy dependent regulation of mTOR by LKB1-AMPK	2/536	29/11091	0.412263363802102	0.999999996669433	0.955860567567899	LAMTOR5/RRAGD	2		R-HSA-9671555	Signaling by PDGFR in disease	1/313	20/11091	0.43618949613359	0.999987363678753	0.999987363678753	PIK3CB	1
R-HSA-5218920	VEGFR2 mediated vascular permeability	2/536	29/11091	0.412263363802102	0.999999996669433	0.955860567567899	AKT1/PRR5	2		R-HSA-6794362	Protein-protein interactions at synapses	3/313	86/11091	0.439327202234684	0.999987363678753	0.999987363678753	FLOT1/IL1RAP/LIN7A	3
R-HSA-5601884	PIWI-interacting RNA (piRNA) biogenesis	2/536	29/11091	0.412263363802102	0.999999996669433	0.955860567567899	PIWIL4/TDRD9	2		R-HSA-1660499	Synthesis of PIPs at the plasma membrane	2/313	53/11091	0.443497015730983	0.999987363678753	0.999987363678753	BMX/PIK3CB	2
R-HSA-8863795	Downregulation of ERBB2 signaling	2/536	29/11091	0.412263363802102	0.999999996669433	0.955860567567899	AKT1/MATK	2		R-HSA-9013148	CDC42 GTPase cycle	5/313	155/11091	0.44537496835136	0.999987363678753	0.999987363678753	DLC1/PLEKHG1/PLEKHG3/STOM/TAGAP	5
R-HSA-9753281	Paracetamol ADME	2/536	29/11091	0.412263363802102	0.999999996669433	0.955860567567899	ABCC2/GSTP1	2		R-HSA-5628897	TP53 Regulates Metabolic Genes	3/313	87/11091	0.446776949999242	0.999987363678753	0.999987363678753	PRKAA1/SESN2/TXN	3
R-HSA-997272	Inhibition of voltage gated Ca2+ channels via Gbeta/gamma subunits	2/536	29/11091	0.412263363802102	0.999999996669433	0.955860567567899	GNG10/KCNJ15	2		R-HSA-189200	Cellular hexose transport	1/313	21/11091	0.452129581736534	0.999987363678753	0.999987363678753	SLC2A14	1
R-HSA-204005	COPII-mediated vesicle transport	4/536	68/11091	0.418337706271535	0.999999996669433	0.955860567567899	CD59/F5/F8/SEC24A	4		R-HSA-379726	Mitochondrial tRNA aminoacylation	1/313	21/11091	0.452129581736534	0.999987363678753	0.999987363678753	PPA2	1
R-HSA-1236977	Endosomal/Vacuolar pathway	1/536	11/11091	0.420233097497598	0.999999996669433	0.955860567567899	CTSL	1		R-HSA-389513	CTLA4 inhibitory signaling	1/313	21/11091	0.452129581736534	0.999987363678753	0.999987363678753	CD86	1
R-HSA-1660517	Synthesis of PIPs at the late endosome membrane	1/536	11/11091	0.420233097497598	0.999999996669433	0.955860567567899	FIG4	1		R-HSA-5620916	VxPx cargo-targeting to cilium	1/313	21/11091	0.452129581736534	0.999987363678753	0.999987363678753	EXOC6	1
R-HSA-193692	Regulated proteolysis of p75NTR	1/536	11/11091	0.420233097497598	0.999999996669433	0.955860567567899	ADAM17	1		R-HSA-5621575	CD209 (DC-SIGN) signaling	1/313	21/11091	0.452129581736534	0.999987363678753	0.999987363678753	RPS6KA5	1
R-HSA-2022923	Dermatan sulfate biosynthesis	1/536	11/11091	0.420233097497598	0.999999996669433	0.955860567567899	VCAN	1		R-HSA-6807004	Negative regulation of MET activity	1/313	21/11091	0.452129581736534	0.999987363678753	0.999987363678753	HGF	1
R-HSA-2206281	Mucopolysaccharidoses	1/536	11/11091	0.420233097497598	0.999999996669433	0.955860567567899	GNS	1		R-HSA-70895	Branched-chain amino acid catabolism	1/313	21/11091	0.452129581736534	0.999987363678753	0.999987363678753	ACAD8	1
R-HSA-3371378	Regulation by c-FLIP	1/536	11/11091	0.420233097497598	0.999999996669433	0.955860567567899	TNFSF10	1		R-HSA-8849932	Synaptic adhesion-like molecules	1/313	21/11091	0.452129581736534	0.999987363678753	0.999987363678753	FLOT1	1
R-HSA-446107	Type I hemidesmosome assembly	1/536	11/11091	0.420233097497598	0.999999996669433	0.955860567567899	COL17A1	1		R-HSA-190236	Signaling by FGFR	3/313	89/11091	0.461556102223804	0.999987363678753	0.999987363678753	GTF2F2/MKNK1/SPRED2	3
R-HSA-5218900	CASP8 activity is inhibited	1/536	11/11091	0.420233097497598	0.999999996669433	0.955860567567899	TNFSF10	1		R-HSA-3371497	HSP90 chaperone cycle for steroid hormone receptors (SHR) in the presence of ligand	2/313	55/11091	0.4625094764747	0.999987363678753	0.999987363678753	HSPA1A/HSPA1B	2
R-HSA-69416	Dimerization of procaspase-8	1/536	11/11091	0.420233097497598	0.999999996669433	0.955860567567899	TNFSF10	1		R-HSA-9639288	Amino acids regulate mTORC1	2/313	55/11091	0.4625094764747	0.999987363678753	0.999987363678753	ATP6V1C1/SESN2	2
R-HSA-73614	Pyrimidine salvage	1/536	11/11091	0.420233097497598	0.999999996669433	0.955860567567899	UPP1	1		R-HSA-9006936	Signaling by TGFB family members	4/313	124/11091	0.465360693165028	0.999987363678753	0.999987363678753	ACVR1B/FBN1/FKBP1A/NCOR2	4
R-HSA-75072	mRNA Editing	1/536	11/11091	0.420233097497598	0.999999996669433	0.955860567567899	APOBEC3A	1		R-HSA-111931	PKA-mediated phosphorylation of CREB	1/313	22/11091	0.467620407474245	0.999987363678753	0.999987363678753	ADCY3	1
R-HSA-879518	Transport of organic anions	1/536	11/11091	0.420233097497598	0.999999996669433	0.955860567567899	SLCO4C1	1		R-HSA-1181150	Signaling by NODAL	1/313	22/11091	0.467620407474245	0.999987363678753	0.999987363678753	ACVR1B	1
R-HSA-8875555	MET activates RAP1 and RAC1	1/536	11/11091	0.420233097497598	0.999999996669433	0.955860567567899	HGF	1		R-HSA-140875	Common Pathway of Fibrin Clot Formation	1/313	22/11091	0.467620407474245	0.999987363678753	0.999987363678753	CD177	1
R-HSA-8963691	Phenylalanine and tyrosine metabolism	1/536	11/11091	0.420233097497598	0.999999996669433	0.955860567567899	HPD	1		R-HSA-196741	Cobalamin (Cbl, vitamin B12) transport and metabolism	1/313	22/11091	0.467620407474245	0.999987363678753	0.999987363678753	MMADHC	1
R-HSA-8963693	Aspartate and asparagine metabolism	1/536	11/11091	0.420233097497598	0.999999996669433	0.955860567567899	GOT2	1		R-HSA-2979096	NOTCH2 Activation and Transmission of Signal to the Nucleus	1/313	22/11091	0.467620407474245	0.999987363678753	0.999987363678753	APH1B	1
R-HSA-9614399	Regulation of localization of FOXO transcription factors	1/536	11/11091	0.420233097497598	0.999999996669433	0.955860567567899	AKT1	1		R-HSA-3296482	Defects in vitamin and cofactor metabolism	1/313	22/11091	0.467620407474245	0.999987363678753	0.999987363678753	MMADHC	1
R-HSA-9823739	Formation of the anterior neural plate	1/536	11/11091	0.420233097497598	0.999999996669433	0.955860567567899	ZEB2	1		R-HSA-389357	CD28 dependent PI3K/Akt signaling	1/313	22/11091	0.467620407474245	0.999987363678753	0.999987363678753	CD86	1
R-HSA-9845614	Sphingolipid catabolism	1/536	11/11091	0.420233097497598	0.999999996669433	0.955860567567899	ACER3	1		R-HSA-389977	Post-chaperonin tubulin folding pathway	1/313	22/11091	0.467620407474245	0.999987363678753	0.999987363678753	TBCA	1
R-HSA-418346	Platelet homeostasis	5/536	88/11091	0.421780804326648	0.999999996669433	0.955860567567899	GNG10/KCNMA1/MAPK14/PLA2G4A/SLC8A1	5		R-HSA-5365859	RA biosynthesis pathway	1/313	22/11091	0.467620407474245	0.999987363678753	0.999987363678753	DHRS9	1
R-HSA-1482839	Acyl chain remodelling of PE	2/536	30/11091	0.429210955362193	0.999999996669433	0.955860567567899	PLA2G4A/PLBD1	2		R-HSA-9033658	Blood group systems biosynthesis	1/313	22/11091	0.467620407474245	0.999987363678753	0.999987363678753	FUT7	1
R-HSA-2424491	DAP12 signaling	2/536	30/11091	0.429210955362193	0.999999996669433	0.955860567567899	LAT/PIK3CB	2		R-HSA-912631	Regulation of signaling by CBL	1/313	22/11091	0.467620407474245	0.999987363678753	0.999987363678753	PIK3CB	1
R-HSA-3000157	Laminin interactions	2/536	30/11091	0.429210955362193	0.999999996669433	0.955860567567899	COL18A1/ITGA7	2		R-HSA-9613829	Chaperone Mediated Autophagy	1/313	22/11091	0.467620407474245	0.999987363678753	0.999987363678753	PLIN3	1
R-HSA-499943	Interconversion of nucleotide di- and triphosphates	2/536	30/11091	0.429210955362193	0.999999996669433	0.955860567567899	GSR/TXN	2		R-HSA-1474290	Collagen formation	3/313	90/11091	0.46888202323527	0.999987363678753	0.999987363678753	ADAMTS3/MMP9/PCOLCE2	3
R-HSA-6804758	Regulation of TP53 Activity through Acetylation	2/536	30/11091	0.429210955362193	0.999999996669433	0.955860567567899	AKT1/MAP2K6	2		R-HSA-8876198	RAB GEFs exchange GTP for GDP on RABs	3/313	90/11091	0.46888202323527	0.999987363678753	0.999987363678753	RAB31/RAB32/RABGEF1	3
R-HSA-9843743	Transcriptional regulation of brown and beige adipocyte differentiation	2/536	30/11091	0.429210955362193	0.999999996669433	0.955860567567899	PPARG/SMAD1	2		R-HSA-112040	G-protein mediated events	2/313	56/11091	0.471872365657642	0.999987363678753	0.999987363678753	ADCY3/GNAQ	2
R-HSA-9844594	Transcriptional regulation of brown and beige adipocyte differentiation by EBF2	2/536	30/11091	0.429210955362193	0.999999996669433	0.955860567567899	PPARG/SMAD1	2		R-HSA-2151201	Transcriptional activation of mitochondrial biogenesis	2/313	56/11091	0.471872365657642	0.999987363678753	0.999987363678753	ALAS1/SIRT5	2
R-HSA-9843745	Adipogenesis	6/536	109/11091	0.432230365833466	0.999999996669433	0.955860567567899	CDK4/CEBPD/KLF4/KLF5/PPARG/SMAD1	6		R-HSA-450408	AUF1 (hnRNP D0) binds and destabilizes mRNA	2/313	56/11091	0.471872365657642	0.999987363678753	0.999987363678753	HSPA1A/HSPA1B	2
R-HSA-381038	XBP1(S) activates chaperone genes	3/536	50/11091	0.437457845810957	0.999999996669433	0.955860567567899	DNAJC3/HYOU1/WIPI1	3		R-HSA-2559583	Cellular Senescence	6/313	195/11091	0.473577607402438	0.999987363678753	0.999987363678753	CCNA1/ETS2/IGFBP7/MAP2K6/MAPK14/TXN	6
R-HSA-9772573	Late SARS-CoV-2 Infection Events	4/536	70/11091	0.440205571049371	0.999999996669433	0.955860567567899	ANO10/SRPK1/ST6GALNAC3/ZDHHC20	4		R-HSA-1474244	Extracellular matrix organization	9/313	300/11091	0.474014329837257	0.999987363678753	0.999987363678753	ADAMTS3/CAPN3/CD44/CEACAM1/EMILIN2/FBN1/ITGA7/MMP9/PCOLCE2	9
R-HSA-425393	Transport of inorganic cations/anions and amino acids/oligopeptides	6/536	110/11091	0.440892882292933	0.999999996669433	0.955860567567899	SLC12A7/SLC1A3/SLC36A4/SLC7A7/SLC8A1/SLC9A8	6		R-HSA-9755511	KEAP1-NFE2L2 pathway	4/313	126/11091	0.477726268319552	0.999987363678753	0.999987363678753	GCLM/PGD/SESN2/TXN	4
R-HSA-1236974	ER-Phagosome pathway	5/536	90/11091	0.440999149005063	0.999999996669433	0.955860567567899	CD14/S100A9/TLR2/TLR4/TLR6	5		R-HSA-6799198	Complex I biogenesis	2/313	57/11091	0.481136816654851	0.999987363678753	0.999987363678753	NDUFAF1/NDUFB3	2
R-HSA-1839124	FGFR1 mutant receptor activation	2/536	31/11091	0.445896541845276	0.999999996669433	0.955860567567899	BAG4/FGFR1OP2	2		R-HSA-9694635	Translation of Structural Proteins	2/313	57/11091	0.481136816654851	0.999987363678753	0.999987363678753	ST6GALNAC3/ZDHHC3	2
R-HSA-201451	Signaling by BMP	2/536	31/11091	0.445896541845276	0.999999996669433	0.955860567567899	SKI/SMAD1	2		R-HSA-171319	Telomere Extension By Telomerase	1/313	23/11091	0.482674595970095	0.999987363678753	0.999987363678753	CCNA1	1
R-HSA-5339562	Uptake and actions of bacterial toxins	2/536	31/11091	0.445896541845276	0.999999996669433	0.955860567567899	HSP90AB1/MAP2K6	2		R-HSA-2453902	The canonical retinoid cycle in rods (twilight vision)	1/313	23/11091	0.482674595970095	0.999987363678753	0.999987363678753	DHRS9	1
R-HSA-9680350	Signaling by CSF1 (M-CSF) in myeloid cells	2/536	31/11091	0.445896541845276	0.999999996669433	0.955860567567899	CSF1R/PIK3CB	2		R-HSA-373753	Nephrin family interactions	1/313	23/11091	0.482674595970095	0.999987363678753	0.999987363678753	PIK3CB	1
R-HSA-1474151	Tetrahydrobiopterin (BH4) synthesis, recycling, salvage and regulation	1/536	12/11091	0.448279583033816	0.999999996669433	0.955860567567899	AKT1	1		R-HSA-111885	Opioid Signalling	3/313	92/11091	0.483398413340825	0.999987363678753	0.999987363678753	ADCY3/GNAQ/PDE4D	3
R-HSA-1475029	Reversible hydration of carbon dioxide	1/536	12/11091	0.448279583033816	0.999999996669433	0.955860567567899	CA4	1		R-HSA-1236394	Signaling by ERBB4	2/313	58/11091	0.490300917159873	0.999987363678753	0.999987363678753	APH1B/NEDD4	2
R-HSA-196108	Pregnenolone biosynthesis	1/536	12/11091	0.448279583033816	0.999999996669433	0.955860567567899	TSPO	1		R-HSA-1660662	Glycosphingolipid metabolism	2/313	58/11091	0.490300917159873	0.999987363678753	0.999987363678753	SUMF1/UGCG	2
R-HSA-2029481	FCGR activation	1/536	12/11091	0.448279583033816	0.999999996669433	0.955860567567899	FCGR1A	1		R-HSA-186797	Signaling by PDGF	2/313	58/11091	0.490300917159873	0.999987363678753	0.999987363678753	PDGFC/PIK3CB	2
R-HSA-3371511	HSF1 activation	1/536	12/11091	0.448279583033816	0.999999996669433	0.955860567567899	HSP90AB1	1		R-HSA-2644602	Signaling by NOTCH1 PEST Domain Mutants in Cancer	2/313	58/11091	0.490300917159873	0.999987363678753	0.999987363678753	APH1B/NCOR2	2
R-HSA-389359	CD28 dependent Vav1 pathway	1/536	12/11091	0.448279583033816	0.999999996669433	0.955860567567899	CD86	1		R-HSA-2644603	Signaling by NOTCH1 in Cancer	2/313	58/11091	0.490300917159873	0.999987363678753	0.999987363678753	APH1B/NCOR2	2
R-HSA-430116	GP1b-IX-V activation signalling	1/536	12/11091	0.448279583033816	0.999999996669433	0.955860567567899	FLNA	1		R-HSA-2644606	Constitutive Signaling by NOTCH1 PEST Domain Mutants	2/313	58/11091	0.490300917159873	0.999987363678753	0.999987363678753	APH1B/NCOR2	2
R-HSA-4755510	SUMOylation of immune response proteins	1/536	12/11091	0.448279583033816	0.999999996669433	0.955860567567899	TOPORS	1		R-HSA-2894858	Signaling by NOTCH1 HD+PEST Domain Mutants in Cancer	2/313	58/11091	0.490300917159873	0.999987363678753	0.999987363678753	APH1B/NCOR2	2
R-HSA-71384	Ethanol oxidation	1/536	12/11091	0.448279583033816	0.999999996669433	0.955860567567899	ALDH2	1		R-HSA-2894862	Constitutive Signaling by NOTCH1 HD+PEST Domain Mutants	2/313	58/11091	0.490300917159873	0.999987363678753	0.999987363678753	APH1B/NCOR2	2
R-HSA-73621	Pyrimidine catabolism	1/536	12/11091	0.448279583033816	0.999999996669433	0.955860567567899	UPP1	1		R-HSA-9658195	Leishmania infection	5/313	164/11091	0.494582147559628	0.999987363678753	0.999987363678753	ADCY3/FCGR1A/GGT1/MAPK14/TXN	5
R-HSA-83936	Transport of nucleosides and free purine and pyrimidine bases across the plasma membrane	1/536	12/11091	0.448279583033816	0.999999996669433	0.955860567567899	SLC28A3	1		R-HSA-9824443	Parasitic Infection Pathways	5/313	164/11091	0.494582147559628	0.999987363678753	0.999987363678753	ADCY3/FCGR1A/GGT1/MAPK14/TXN	5
R-HSA-8851680	Butyrophilin (BTN) family interactions	1/536	12/11091	0.448279583033816	0.999999996669433	0.955860567567899	BTN3A1	1		R-HSA-163560	Triglyceride catabolism	1/313	24/11091	0.497304416304515	0.999987363678753	0.999987363678753	PLIN3	1
R-HSA-9020558	Interleukin-2 signaling	1/536	12/11091	0.448279583033816	0.999999996669433	0.955860567567899	JAK1	1		R-HSA-166208	mTORC1-mediated signalling	1/313	24/11091	0.497304416304515	0.999987363678753	0.999987363678753	FKBP1A	1
R-HSA-9673767	Signaling by PDGFRA transmembrane, juxtamembrane and kinase domain mutants	1/536	12/11091	0.448279583033816	0.999999996669433	0.955860567567899	PIK3CB	1		R-HSA-193368	Synthesis of bile acids and bile salts via 7alpha-hydroxycholesterol	1/313	24/11091	0.497304416304515	0.999987363678753	0.999987363678753	CYP27A1	1
R-HSA-9673770	Signaling by PDGFRA extracellular domain mutants	1/536	12/11091	0.448279583033816	0.999999996669433	0.955860567567899	PIK3CB	1		R-HSA-202040	G-protein activation	1/313	24/11091	0.497304416304515	0.999987363678753	0.999987363678753	GNAQ	1
R-HSA-9700645	ALK mutants bind TKIs	1/536	12/11091	0.448279583033816	0.999999996669433	0.955860567567899	HIP1	1		R-HSA-210500	Glutamate Neurotransmitter Release Cycle	1/313	24/11091	0.497304416304515	0.999987363678753	0.999987363678753	SLC1A3	1
R-HSA-9755779	SARS-CoV-2 targets host intracellular signalling and regulatory pathways	1/536	12/11091	0.448279583033816	0.999999996669433	0.955860567567899	AKT1	1		R-HSA-425410	Metal ion SLC transporters	1/313	24/11091	0.497304416304515	0.999987363678753	0.999987363678753	SLC39A8	1
R-HSA-9827857	Specification of primordial germ cells	1/536	12/11091	0.448279583033816	0.999999996669433	0.955860567567899	TET2	1		R-HSA-428930	Thromboxane signalling through TP receptor	1/313	24/11091	0.497304416304515	0.999987363678753	0.999987363678753	GNAQ	1
R-HSA-9831926	Nephron development	1/536	12/11091	0.448279583033816	0.999999996669433	0.955860567567899	LFNG	1		R-HSA-449836	Other interleukin signaling	1/313	24/11091	0.497304416304515	0.999987363678753	0.999987363678753	STXBP2	1
R-HSA-9842663	Signaling by LTK	1/536	12/11091	0.448279583033816	0.999999996669433	0.955860567567899	PIK3CB	1		R-HSA-9709603	Impaired BRCA2 binding to PALB2	1/313	24/11091	0.497304416304515	0.999987363678753	0.999987363678753	BLM	1
R-HSA-9857377	Regulation of MITF-M-dependent genes involved in lysosome biogenesis and autophagy	1/536	12/11091	0.448279583033816	0.999999996669433	0.955860567567899	ATP6V1C1	1		R-HSA-9748787	Azathioprine ADME	1/313	24/11091	0.497304416304515	0.999987363678753	0.999987363678753	HPRT1	1
R-HSA-112310	Neurotransmitter release cycle	3/536	51/11091	0.450316770626489	0.999999996669433	0.955860567567899	LIN7A/NAAA/SLC1A3	3		R-HSA-9820841	M-decay: degradation of maternal mRNAs by maternally stored factors	1/313	24/11091	0.497304416304515	0.999987363678753	0.999987363678753	ZFP36L2	1
R-HSA-6811436	COPI-independent Golgi-to-ER retrograde traffic	3/536	51/11091	0.450316770626489	0.999999996669433	0.955860567567899	CAPZA2/GALNT2/PLA2G4A	3		R-HSA-982772	Growth hormone receptor signaling	1/313	24/11091	0.497304416304515	0.999987363678753	0.999987363678753	SOCS3	1
R-HSA-9700206	Signaling by ALK in cancer	5/536	91/11091	0.450553203173414	0.999999996669433	0.955860567567899	BCL2A1/HIP1/IL10/IL10RA/PIK3CB	5		R-HSA-170834	Signaling by TGF-beta Receptor Complex	3/313	94/11091	0.497724201337955	0.999987363678753	0.999987363678753	FBN1/FKBP1A/NCOR2	3
R-HSA-9725370	Signaling by ALK fusions and activated point mutants	5/536	91/11091	0.450553203173414	0.999999996669433	0.955860567567899	BCL2A1/HIP1/IL10/IL10RA/PIK3CB	5		R-HSA-351202	Metabolism of polyamines	2/313	59/11091	0.499362940286125	0.999987363678753	0.999987363678753	AMD1/SMS	2
R-HSA-163125	Post-translational modification: synthesis of GPI-anchored proteins	5/536	92/11091	0.460064119339612	0.999999996669433	0.955860567567899	ALPL/BST1/NRN1/VNN1/VNN2	5		R-HSA-983189	Kinesins	2/313	59/11091	0.499362940286125	0.999987363678753	0.999987363678753	KIF1B/KIF3C	2
R-HSA-2871796	FCERI mediated MAPK activation	2/536	32/11091	0.462305845591355	0.999999996669433	0.955860567567899	FCER1G/LAT	2		R-HSA-1592230	Mitochondrial biogenesis	3/313	95/11091	0.504812136386762	0.999987363678753	0.999987363678753	ALAS1/MAPK14/SIRT5	3
R-HSA-381042	PERK regulates gene expression	2/536	32/11091	0.462305845591355	0.999999996669433	0.955860567567899	CXCL8/EXOSC4	2		R-HSA-6811442	Intra-Golgi and retrograde Golgi-to-ER traffic	6/313	202/11091	0.507860963758461	0.999987363678753	0.999987363678753	BET1L/COG1/GALNT2/KIF1B/KIF3C/PLIN3	6
R-HSA-397795	G-protein beta:gamma signalling	2/536	32/11091	0.462305845591355	0.999999996669433	0.955860567567899	AKT1/GNG10	2		R-HSA-5218859	Regulated Necrosis	2/313	60/11091	0.508321335684866	0.999987363678753	0.999987363678753	FLOT1/MLKL	2
R-HSA-5213460	RIPK1-mediated regulated necrosis	2/536	32/11091	0.462305845591355	0.999999996669433	0.955860567567899	FLOT2/TNFSF10	2		R-HSA-977443	GABA receptor activation	2/313	60/11091	0.508321335684866	0.999987363678753	0.999987363678753	ADCY3/GABBR1	2
R-HSA-5675482	Regulation of necroptotic cell death	2/536	32/11091	0.462305845591355	0.999999996669433	0.955860567567899	FLOT2/TNFSF10	2		R-HSA-1187000	Fertilization	1/313	25/11091	0.511521793886216	0.999987363678753	0.999987363678753	HVCN1	1
R-HSA-381070	IRE1alpha activates chaperones	3/536	52/11091	0.46305439424908	0.999999996669433	0.955860567567899	DNAJC3/HYOU1/WIPI1	3		R-HSA-210991	Basigin interactions	1/313	25/11091	0.511521793886216	0.999987363678753	0.999987363678753	SLC7A7	1
R-HSA-75153	Apoptotic execution phase	3/536	52/11091	0.46305439424908	0.999999996669433	0.955860567567899	BMX/HMGB2/LMNB1	3		R-HSA-264876	Insulin processing	1/313	25/11091	0.511521793886216	0.999987363678753	0.999987363678753	EXOC6	1
R-HSA-1358803	Downregulation of ERBB2:ERBB3 signaling	1/536	13/11091	0.474971716213153	0.999999996669433	0.955860567567899	AKT1	1		R-HSA-69273	Cyclin A/B1/B2 associated events during G2/M transition	1/313	25/11091	0.511521793886216	0.999987363678753	0.999987363678753	CCNA1	1
R-HSA-140342	Apoptosis induced DNA fragmentation	1/536	13/11091	0.474971716213153	0.999999996669433	0.955860567567899	HMGB2	1		R-HSA-8978934	Metabolism of cofactors	1/313	25/11091	0.511521793886216	0.999987363678753	0.999987363678753	PDSS1	1
R-HSA-1483213	Synthesis of PE	1/536	13/11091	0.474971716213153	0.999999996669433	0.955860567567899	LPIN2	1		R-HSA-9006335	Signaling by Erythropoietin	1/313	25/11091	0.511521793886216	0.999987363678753	0.999987363678753	PIK3CB	1
R-HSA-2046104	alpha-linolenic (omega3) and linoleic (omega6) acid metabolism	1/536	13/11091	0.474971716213153	0.999999996669433	0.955860567567899	ACSL1	1		R-HSA-9013507	NOTCH3 Activation and Transmission of Signal to the Nucleus	1/313	25/11091	0.511521793886216	0.999987363678753	0.999987363678753	APH1B	1
R-HSA-2046106	alpha-linolenic acid (ALA) metabolism	1/536	13/11091	0.474971716213153	0.999999996669433	0.955860567567899	ACSL1	1		R-HSA-933542	TRAF6 mediated NF-kB activation	1/313	25/11091	0.511521793886216	0.999987363678753	0.999987363678753	S100A12	1
R-HSA-3270619	IRF3-mediated induction of type I IFN	1/536	13/11091	0.474971716213153	0.999999996669433	0.955860567567899	PRKDC	1		R-HSA-9701192	Defective homologous recombination repair (HRR) due to BRCA1 loss of function	1/313	25/11091	0.511521793886216	0.999987363678753	0.999987363678753	BLM	1
R-HSA-425561	Sodium/Calcium exchangers	1/536	13/11091	0.474971716213153	0.999999996669433	0.955860567567899	SLC8A1	1		R-HSA-9701193	Defective homologous recombination repair (HRR) due to PALB2 loss of function	1/313	25/11091	0.511521793886216	0.999987363678753	0.999987363678753	BLM	1
R-HSA-5210891	Uptake and function of anthrax toxins	1/536	13/11091	0.474971716213153	0.999999996669433	0.955860567567899	MAP2K6	1		R-HSA-9704331	Defective HDR through Homologous Recombination Repair (HRR) due to PALB2 loss of BRCA1 binding function	1/313	25/11091	0.511521793886216	0.999987363678753	0.999987363678753	BLM	1
R-HSA-75205	Dissolution of Fibrin Clot	1/536	13/11091	0.474971716213153	0.999999996669433	0.955860567567899	S100A10	1		R-HSA-9704646	Defective HDR through Homologous Recombination Repair (HRR) due to PALB2 loss of BRCA2/RAD51/RAD51C binding function	1/313	25/11091	0.511521793886216	0.999987363678753	0.999987363678753	BLM	1
R-HSA-9733458	Induction of Cell-Cell Fusion	1/536	13/11091	0.474971716213153	0.999999996669433	0.955860567567899	ANO10	1		R-HSA-9705462	Inactivation of CSF3 (G-CSF) signaling	1/313	25/11091	0.511521793886216	0.999987363678753	0.999987363678753	SOCS3	1
R-HSA-177929	Signaling by EGFR	3/536	53/11091	0.475661906952232	0.999999996669433	0.955860567567899	ADAM17/PAG1/SPRY2	3		R-HSA-977068	Termination of O-glycan biosynthesis	1/313	25/11091	0.511521793886216	0.999987363678753	0.999987363678753	ST6GALNAC3	1
R-HSA-8957322	Metabolism of steroids	8/536	155/11091	0.47624954087272	0.999999996669433	0.955860567567899	CYP19A1/CYP27A1/DHCR7/IDI1/OSBPL1A/SEC24A/SLC51A/TSPO	8		R-HSA-391251	Protein folding	3/313	96/11091	0.511848379305495	0.999987363678753	0.999987363678753	FBXW2/GNAQ/TBCA	3
R-HSA-163359	Glucagon signaling in metabolic regulation	2/536	33/11091	0.478426574881115	0.999999996669433	0.955860567567899	ADCY3/GNG10	2		R-HSA-877300	Interferon gamma signaling	3/313	96/11091	0.511848379305495	0.999987363678753	0.999987363678753	CD44/FCGR1A/SOCS3	3
R-HSA-2559585	Oncogene Induced Senescence	2/536	33/11091	0.478426574881115	0.999999996669433	0.955860567567899	CDK4/ETS2	2		R-HSA-5576891	Cardiac conduction	4/313	132/11091	0.514127173740091	0.999987363678753	0.999987363678753	ASPH/FGF13/HIPK2/KCNE1	4
R-HSA-2871809	FCERI mediated Ca+2 mobilization	2/536	33/11091	0.478426574881115	0.999999996669433	0.955860567567899	FCER1G/LAT	2		R-HSA-9759194	Nuclear events mediated by NFE2L2	3/313	97/11091	0.518831724284662	0.999987363678753	0.999987363678753	GCLM/PGD/TXN	3
R-HSA-352230	Amino acid transport across the plasma membrane	2/536	33/11091	0.478426574881115	0.999999996669433	0.955860567567899	SLC36A4/SLC7A7	2		R-HSA-397014	Muscle contraction	6/313	205/11091	0.522308862941681	0.999987363678753	0.999987363678753	ANXA1/ASPH/FGF13/HIPK2/KCNE1/TPM4	6
R-HSA-4085001	Sialic acid metabolism	2/536	33/11091	0.478426574881115	0.999999996669433	0.955860567567899	NPL/ST6GALNAC3	2		R-HSA-180024	DARPP-32 events	1/313	26/11091	0.525338320048661	0.999987363678753	0.999987363678753	PDE4D	1
R-HSA-5654726	Negative regulation of FGFR1 signaling	2/536	33/11091	0.478426574881115	0.999999996669433	0.955860567567899	KL/SPRY2	2		R-HSA-3238698	WNT ligand biogenesis and trafficking	1/313	26/11091	0.525338320048661	0.999987363678753	0.999987363678753	VPS35	1
R-HSA-9725371	Nuclear events stimulated by ALK signaling in cancer	2/536	33/11091	0.478426574881115	0.999999996669433	0.955860567567899	BCL2A1/IL10RA	2		R-HSA-6803529	FGFR2 alternative splicing	1/313	26/11091	0.525338320048661	0.999987363678753	0.999987363678753	GTF2F2	1
R-HSA-9861718	Regulation of pyruvate metabolism	2/536	33/11091	0.478426574881115	0.999999996669433	0.955860567567899	LDHA/RANBP9	2		R-HSA-9660826	Purinergic signaling in leishmaniasis infection	1/313	26/11091	0.525338320048661	0.999987363678753	0.999987363678753	TXN	1
R-HSA-381119	Unfolded Protein Response (UPR)	5/536	95/11091	0.488293130890242	0.999999996669433	0.955860567567899	CXCL8/DNAJC3/EXOSC4/HYOU1/WIPI1	5		R-HSA-9664424	Cell recruitment (pro-inflammatory response)	1/313	26/11091	0.525338320048661	0.999987363678753	0.999987363678753	TXN	1
R-HSA-187687	Signalling to ERKs	2/536	34/11091	0.494248265954601	0.999999996669433	0.955860567567899	MAPK14/RALGDS	2		R-HSA-975576	N-glycan antennae elongation in the medial/trans-Golgi	1/313	26/11091	0.525338320048661	0.999987363678753	0.999987363678753	B4GALT4	1
R-HSA-192105	Synthesis of bile acids and bile salts	2/536	34/11091	0.494248265954601	0.999999996669433	0.955860567567899	CYP27A1/OSBPL1A	2		R-HSA-6796648	TP53 Regulates Transcription of DNA Repair Genes	2/313	62/11091	0.525921873746117	0.999987363678753	0.999987363678753	CTDP1/GTF2F2	2
R-HSA-156581	Methylation	1/536	14/11091	0.500374781758355	0.999999996669433	0.955860567567899	GSTO1	1		R-HSA-4420097	VEGFA-VEGFR2 Pathway	3/313	99/11091	0.532635222126889	0.999987363678753	0.999987363678753	CYBB/MAPK14/PIK3CB	3
R-HSA-166786	Creation of C4 and C2 activators	1/536	14/11091	0.500374781758355	0.999999996669433	0.955860567567899	FCN1	1		R-HSA-9679191	Potential therapeutics for SARS	3/313	99/11091	0.532635222126889	0.999987363678753	0.999987363678753	FKBP1A/IFNAR1/IL1R1	3
R-HSA-170670	Adenylate cyclase inhibitory pathway	1/536	14/11091	0.500374781758355	0.999999996669433	0.955860567567899	ADCY3	1		R-HSA-446219	Synthesis of substrates in N-glycan biosythesis	2/313	63/11091	0.534561723300478	0.999987363678753	0.999987363678753	NANS/ST6GALNAC3	2
R-HSA-1855183	Synthesis of IP2, IP, and Ins in the cytosol	1/536	14/11091	0.500374781758355	0.999999996669433	0.955860567567899	IMPA2	1		R-HSA-1538133	G0 and Early G1	1/313	27/11091	0.538765261379413	0.999987363678753	0.999987363678753	CCNA1	1
R-HSA-193775	Synthesis of bile acids and bile salts via 24-hydroxycholesterol	1/536	14/11091	0.500374781758355	0.999999996669433	0.955860567567899	CYP27A1	1		R-HSA-167160	RNA Pol II CTD phosphorylation and interaction with CE during HIV infection	1/313	27/11091	0.538765261379413	0.999987363678753	0.999987363678753	GTF2F2	1
R-HSA-198323	AKT phosphorylates targets in the cytosol	1/536	14/11091	0.500374781758355	0.999999996669433	0.955860567567899	AKT1	1		R-HSA-189445	Metabolism of porphyrins	1/313	27/11091	0.538765261379413	0.999987363678753	0.999987363678753	ALAS1	1
R-HSA-200425	Carnitine metabolism	1/536	14/11091	0.500374781758355	0.999999996669433	0.955860567567899	MID1IP1	1		R-HSA-380994	ATF4 activates genes in response to endoplasmic reticulum stress	1/313	27/11091	0.538765261379413	0.999987363678753	0.999987363678753	EXOSC4	1
R-HSA-2024101	CS/DS degradation	1/536	14/11091	0.500374781758355	0.999999996669433	0.955860567567899	VCAN	1		R-HSA-5693554	Resolution of D-loop Structures through Synthesis-Dependent Strand Annealing (SDSA)	1/313	27/11091	0.538765261379413	0.999987363678753	0.999987363678753	BLM	1
R-HSA-3296469	Defects in cobalamin (B12) metabolism	1/536	14/11091	0.500374781758355	0.999999996669433	0.955860567567899	MMADHC	1		R-HSA-77075	RNA Pol II CTD phosphorylation and interaction with CE	1/313	27/11091	0.538765261379413	0.999987363678753	0.999987363678753	GTF2F2	1
R-HSA-3656237	Defective EXT2 causes exostoses 2	1/536	14/11091	0.500374781758355	0.999999996669433	0.955860567567899	EXT1	1		R-HSA-912526	Interleukin receptor SHC signaling	1/313	27/11091	0.538765261379413	0.999987363678753	0.999987363678753	PIK3CB	1
R-HSA-3656253	Defective EXT1 causes exostoses 1, TRPS2 and CHDS	1/536	14/11091	0.500374781758355	0.999999996669433	0.955860567567899	EXT1	1		R-HSA-8951664	Neddylation	7/313	246/11091	0.54526301102074	0.999987363678753	0.999987363678753	COPS5/DDA1/FBXO30/FBXW2/KBTBD6/SOCS3/WSB1	7
R-HSA-418359	Reduction of cytosolic Ca++ levels	1/536	14/11091	0.500374781758355	0.999999996669433	0.955860567567899	SLC8A1	1		R-HSA-1268020	Mitochondrial protein import	2/313	65/11091	0.551515945282739	0.999987363678753	0.999987363678753	CHCHD7/GRPEL1	2
R-HSA-5578768	Physiological factors	1/536	14/11091	0.500374781758355	0.999999996669433	0.955860567567899	MME	1		R-HSA-9614085	FOXO-mediated transcription	2/313	65/11091	0.551515945282739	0.999987363678753	0.999987363678753	GADD45A/TXN	2
R-HSA-6804116	TP53 Regulates Transcription of Genes Involved in G1 Cell Cycle Arrest	1/536	14/11091	0.500374781758355	0.999999996669433	0.955860567567899	CCNA1	1		R-HSA-2022854	Keratan sulfate biosynthesis	1/313	28/11091	0.551813568789775	0.999987363678753	0.999987363678753	B4GALT4	1
R-HSA-71240	Tryptophan catabolism	1/536	14/11091	0.500374781758355	0.999999996669433	0.955860567567899	SLC36A4	1		R-HSA-3295583	TRP channels	1/313	28/11091	0.551813568789775	0.999987363678753	0.999987363678753	MLKL	1
R-HSA-8849471	PTK6 Regulates RHO GTPases, RAS GTPase and MAP kinases	1/536	14/11091	0.500374781758355	0.999999996669433	0.955860567567899	ELMO1	1		R-HSA-350054	Notch-HLH transcription pathway	1/313	28/11091	0.551813568789775	0.999987363678753	0.999987363678753	NCOR2	1
R-HSA-8941856	RUNX3 regulates NOTCH signaling	1/536	14/11091	0.500374781758355	0.999999996669433	0.955860567567899	RUNX3	1		R-HSA-69205	G1/S-Specific Transcription	1/313	28/11091	0.551813568789775	0.999987363678753	0.999987363678753	CCNA1	1
R-HSA-8983432	Interleukin-15 signaling	1/536	14/11091	0.500374781758355	0.999999996669433	0.955860567567899	JAK1	1		R-HSA-1474228	Degradation of the extracellular matrix	4/313	140/11091	0.56076004766813	0.999987363678753	0.999987363678753	CAPN3/CD44/FBN1/MMP9	4
R-HSA-1655829	Regulation of cholesterol biosynthesis by SREBP (SREBF)	3/536	55/11091	0.500454692140362	0.999999996669433	0.955860567567899	DHCR7/IDI1/SEC24A	3		R-HSA-1296041	Activation of G protein gated Potassium channels	1/313	29/11091	0.564493886331924	0.999987363678753	0.999987363678753	GABBR1	1
R-HSA-6794361	Neurexins and neuroligins	3/536	55/11091	0.500454692140362	0.999999996669433	0.955860567567899	APBA2/EPB41L3/LIN7A	3		R-HSA-1296059	G protein gated Potassium channels	1/313	29/11091	0.564493886331924	0.999987363678753	0.999987363678753	GABBR1	1
R-HSA-375276	Peptide ligand-binding receptors	10/536	201/11091	0.508865084891863	0.999999996669433	0.955860567567899	ANXA1/C3AR1/CCL4/CCL5/CCR3/CXCL8/FPR2/KISS1R/PROK2/UTS2	10		R-HSA-186763	Downstream signal transduction	1/313	29/11091	0.564493886331924	0.999987363678753	0.999987363678753	PIK3CB	1
R-HSA-1296065	Inwardly rectifying K+ channels	2/536	35/11091	0.509762135615268	0.999999996669433	0.955860567567899	GNG10/KCNJ15	2		R-HSA-380972	Energy dependent regulation of mTOR by LKB1-AMPK	1/313	29/11091	0.564493886331924	0.999987363678753	0.999987363678753	PRKAA1	1
R-HSA-432720	Lysosome Vesicle Biogenesis	2/536	35/11091	0.509762135615268	0.999999996669433	0.955860567567899	BLOC1S1/GNS	2		R-HSA-390918	Peroxisomal lipid metabolism	1/313	29/11091	0.564493886331924	0.999987363678753	0.999987363678753	PECR	1
R-HSA-9706574	RHOBTB GTPase Cycle	2/536	35/11091	0.509762135615268	0.999999996669433	0.955860567567899	HSP90AB1/TMOD3	2		R-HSA-5601884	PIWI-interacting RNA (piRNA) biogenesis	1/313	29/11091	0.564493886331924	0.999987363678753	0.999987363678753	TDRD9	1
R-HSA-5633007	Regulation of TP53 Activity	8/536	160/11091	0.512447736602438	0.999999996669433	0.955860567567899	AKT1/BANP/CCNA1/MAP2K6/MAPK14/PRR5/SGK1/TAF13	8		R-HSA-5654732	Negative regulation of FGFR3 signaling	1/313	29/11091	0.564493886331924	0.999987363678753	0.999987363678753	MKNK1	1
R-HSA-202424	Downstream TCR signaling	5/536	98/11091	0.515979569109905	0.999999996669433	0.955860567567899	HLA-DPA1/HLA-DPB1/HLA-DRA/HLA-DRB1/PIK3CB	5		R-HSA-5669034	TNFs bind their physiological receptors	1/313	29/11091	0.564493886331924	0.999987363678753	0.999987363678753	EDARADD	1
R-HSA-9833110	RSV-host interactions	5/536	98/11091	0.515979569109905	0.999999996669433	0.955860567567899	CD14/JAK1/TLR2/TLR4/TLR6	5		R-HSA-72086	mRNA Capping	1/313	29/11091	0.564493886331924	0.999987363678753	0.999987363678753	GTF2F2	1
R-HSA-111447	Activation of BAD and translocation to mitochondria	1/536	15/11091	0.524550923040066	0.999999996669433	0.955860567567899	AKT1	1		R-HSA-9619483	Activation of AMPK downstream of NMDARs	1/313	29/11091	0.564493886331924	0.999987363678753	0.999987363678753	PRKAA1	1
R-HSA-1170546	Prolactin receptor signaling	1/536	15/11091	0.524550923040066	0.999999996669433	0.955860567567899	JAK2	1		R-HSA-9683701	Translation of Structural Proteins	1/313	29/11091	0.564493886331924	0.999987363678753	0.999987363678753	ST6GALNAC3	1
R-HSA-1614558	Degradation of cysteine and homocysteine	1/536	15/11091	0.524550923040066	0.999999996669433	0.955860567567899	GOT2	1		R-HSA-9753281	Paracetamol ADME	1/313	29/11091	0.564493886331924	0.999987363678753	0.999987363678753	GGT1	1
R-HSA-193807	Synthesis of bile acids and bile salts via 27-hydroxycholesterol	1/536	15/11091	0.524550923040066	0.999999996669433	0.955860567567899	CYP27A1	1		R-HSA-997272	Inhibition of voltage gated Ca2+ channels via Gbeta/gamma subunits	1/313	29/11091	0.564493886331924	0.999987363678753	0.999987363678753	GABBR1	1
R-HSA-2022857	Keratan sulfate degradation	1/536	15/11091	0.524550923040066	0.999999996669433	0.955860567567899	GNS	1		R-HSA-2219528	PI3K/AKT Signaling in Cancer	3/313	104/11091	0.56614604532638	0.999987363678753	0.999987363678753	CD86/HGF/PIK3CB	3
R-HSA-2691230	Signaling by NOTCH1 HD Domain Mutants in Cancer	1/536	15/11091	0.524550923040066	0.999999996669433	0.955860567567899	ADAM17	1		R-HSA-1650814	Collagen biosynthesis and modifying enzymes	2/313	67/11091	0.568031581772827	0.999987363678753	0.999987363678753	ADAMTS3/PCOLCE2	2
R-HSA-2691232	Constitutive Signaling by NOTCH1 HD Domain Mutants	1/536	15/11091	0.524550923040066	0.999999996669433	0.955860567567899	ADAM17	1		R-HSA-9711123	Cellular response to chemical stress	6/313	215/11091	0.569176138542743	0.999987363678753	0.999987363678753	CYBB/GCLM/NCOR2/PGD/SESN2/TXN	6
R-HSA-3772470	Negative regulation of TCF-dependent signaling by WNT ligand antagonists	1/536	15/11091	0.524550923040066	0.999999996669433	0.955860567567899	KREMEN1	1		R-HSA-1482839	Acyl chain remodelling of PE	1/313	30/11091	0.576816559770553	0.999987363678753	0.999987363678753	PLBD1	1
R-HSA-5576893	Phase 2 - plateau phase	1/536	15/11091	0.524550923040066	0.999999996669433	0.955860567567899	KCNE1	1		R-HSA-201556	Signaling by ALK	1/313	30/11091	0.576816559770553	0.999987363678753	0.999987363678753	PIK3CB	1
R-HSA-71336	Pentose phosphate pathway	1/536	15/11091	0.524550923040066	0.999999996669433	0.955860567567899	PGM2	1		R-HSA-2173795	Downregulation of SMAD2/3:SMAD4 transcriptional activity	1/313	30/11091	0.576816559770553	0.999987363678753	0.999987363678753	NCOR2	1
R-HSA-9694631	Maturation of nucleoprotein	1/536	15/11091	0.524550923040066	0.999999996669433	0.955860567567899	SRPK1	1		R-HSA-2424491	DAP12 signaling	1/313	30/11091	0.576816559770553	0.999987363678753	0.999987363678753	PIK3CB	1
R-HSA-975577	N-Glycan antennae elongation	1/536	15/11091	0.524550923040066	0.999999996669433	0.955860567567899	B4GALT4	1		R-HSA-3000157	Laminin interactions	1/313	30/11091	0.576816559770553	0.999987363678753	0.999987363678753	ITGA7	1
R-HSA-6799198	Complex I biogenesis	3/536	57/11091	0.524637665302333	0.999999996669433	0.955860567567899	ND2/NDUFAF1/NDUFAF7	3		R-HSA-6804758	Regulation of TP53 Activity through Acetylation	1/313	30/11091	0.576816559770553	0.999987363678753	0.999987363678753	MAP2K6	1
R-HSA-75893	TNF signaling	3/536	57/11091	0.524637665302333	0.999999996669433	0.955860567567899	ADAM17/BAG4/SPPL2A	3		R-HSA-77387	Insulin receptor recycling	1/313	30/11091	0.576816559770553	0.999987363678753	0.999987363678753	ATP6V1C1	1
R-HSA-9694635	Translation of Structural Proteins	3/536	57/11091	0.524637665302333	0.999999996669433	0.955860567567899	SRPK1/ST6GALNAC3/ZDHHC20	3		R-HSA-8866652	Synthesis of active ubiquitin: roles of E1 and E2 enzymes	1/313	30/11091	0.576816559770553	0.999987363678753	0.999987363678753	UBA6	1
R-HSA-1221632	Meiotic synapsis	4/536	78/11091	0.524730517515262	0.999999996669433	0.955860567567899	LMNB1/SYCP2/SYCP3/SYNE1	4		R-HSA-8874081	MET activates PTK2 signaling	1/313	30/11091	0.576816559770553	0.999987363678753	0.999987363678753	HGF	1
R-HSA-422356	Regulation of insulin secretion	4/536	78/11091	0.524730517515262	0.999999996669433	0.955860567567899	ACSL3/ACSL4/GNG10/MARCKS	4		R-HSA-9674555	Signaling by CSF3 (G-CSF)	1/313	30/11091	0.576816559770553	0.999987363678753	0.999987363678753	SOCS3	1
R-HSA-196071	Metabolism of steroid hormones	2/536	36/11091	0.524960943768239	0.999999996669433	0.955860567567899	CYP19A1/TSPO	2		R-HSA-5621481	C-type lectin receptors (CLRs)	4/313	143/11091	0.577614489899433	0.999987363678753	0.999987363678753	CLEC4D/CLEC4E/FCER1G/RPS6KA5	4
R-HSA-390522	Striated Muscle Contraction	2/536	36/11091	0.524960943768239	0.999999996669433	0.955860567567899	TMOD3/TNNT1	2		R-HSA-428157	Sphingolipid metabolism	3/313	106/11091	0.579133606164775	0.999987363678753	0.999987363678753	ACER3/SUMF1/UGCG	3
R-HSA-397014	Muscle contraction	10/536	205/11091	0.534280870078201	0.999999996669433	0.955860567567899	ALDH2/ANXA1/ASPH/DYSF/FGF13/KCNE1/MME/SLC8A1/TMOD3/TNNT1	10		R-HSA-3781865	Diseases of glycosylation	4/313	144/11091	0.583150831964824	0.999987363678753	0.999987363678753	ADAMTS3/C1GALT1C1/EXT1/PGM1	4
R-HSA-1660662	Glycosphingolipid metabolism	3/536	58/11091	0.536485176937947	0.999999996669433	0.955860567567899	B3GNT5/GM2A/UGCG	3		R-HSA-3371453	Regulation of HSF1-mediated heat shock response	2/313	69/11091	0.584104805959354	0.999987363678753	0.999987363678753	HSPA1A/HSPA1B	2
R-HSA-9694548	Maturation of spike protein	2/536	37/11091	0.539838865279608	0.999999996669433	0.955860567567899	ST6GALNAC3/ZDHHC20	2		R-HSA-3906995	Diseases associated with O-glycosylation of proteins	2/313	69/11091	0.584104805959354	0.999987363678753	0.999987363678753	ADAMTS3/C1GALT1C1	2
R-HSA-1295596	Spry regulation of FGF signaling	1/536	16/11091	0.547559292961566	0.999999996669433	0.955860567567899	SPRY2	1		R-HSA-2122948	Activated NOTCH1 Transmits Signal to the Nucleus	1/313	31/11091	0.588791644915821	0.999987363678753	0.999987363678753	APH1B	1
R-HSA-1433559	Regulation of KIT signaling	1/536	16/11091	0.547559292961566	0.999999996669433	0.955860567567899	SH2B3	1		R-HSA-5654733	Negative regulation of FGFR4 signaling	1/313	31/11091	0.588791644915821	0.999987363678753	0.999987363678753	MKNK1	1
R-HSA-1660516	Synthesis of PIPs at the early endosome membrane	1/536	16/11091	0.547559292961566	0.999999996669433	0.955860567567899	FIG4	1		R-HSA-917977	Transferrin endocytosis and recycling	1/313	31/11091	0.588791644915821	0.999987363678753	0.999987363678753	ATP6V1C1	1
R-HSA-1834941	STING mediated induction of host immune responses	1/536	16/11091	0.547559292961566	0.999999996669433	0.955860567567899	PRKDC	1		R-HSA-9680350	Signaling by CSF1 (M-CSF) in myeloid cells	1/313	31/11091	0.588791644915821	0.999987363678753	0.999987363678753	PIK3CB	1
R-HSA-2173791	TGF-beta receptor signaling in EMT (epithelial to mesenchymal transition)	1/536	16/11091	0.547559292961566	0.999999996669433	0.955860567567899	ARHGEF18	1		R-HSA-194138	Signaling by VEGF	3/313	108/11091	0.591874779527583	0.999987363678753	0.999987363678753	CYBB/MAPK14/PIK3CB	3
R-HSA-399954	Sema3A PAK dependent Axon repulsion	1/536	16/11091	0.547559292961566	0.999999996669433	0.955860567567899	HSP90AB1	1		R-HSA-167172	Transcription of the HIV genome	2/313	70/11091	0.591974808738998	0.999987363678753	0.999987363678753	CTDP1/GTF2F2	2
R-HSA-418457	cGMP effects	1/536	16/11091	0.547559292961566	0.999999996669433	0.955860567567899	KCNMA1	1		R-HSA-380259	Loss of Nlp from mitotic centrosomes	2/313	70/11091	0.591974808738998	0.999987363678753	0.999987363678753	CDK5RAP2/MAPRE1	2
R-HSA-429958	mRNA decay by 3' to 5' exoribonuclease	1/536	16/11091	0.547559292961566	0.999999996669433	0.955860567567899	EXOSC4	1		R-HSA-380284	Loss of proteins required for interphase microtubule organization from the centrosome	2/313	70/11091	0.591974808738998	0.999987363678753	0.999987363678753	CDK5RAP2/MAPRE1	2
R-HSA-5654219	Phospholipase C-mediated cascade: FGFR1	1/536	16/11091	0.547559292961566	0.999999996669433	0.955860567567899	KL	1		R-HSA-9772573	Late SARS-CoV-2 Infection Events	2/313	70/11091	0.591974808738998	0.999987363678753	0.999987363678753	ST6GALNAC3/ZDHHC3	2
R-HSA-5684264	MAP3K8 (TPL2)-dependent MAPK1/3 activation	1/536	16/11091	0.547559292961566	0.999999996669433	0.955860567567899	MAP3K8	1		R-HSA-2672351	Stimuli-sensing channels	3/313	109/11091	0.598151578941796	0.999987363678753	0.999987363678753	ASPH/MLKL/STOM	3
R-HSA-75892	Platelet Adhesion to exposed collagen	1/536	16/11091	0.547559292961566	0.999999996669433	0.955860567567899	FCER1G	1		R-HSA-1852241	Organelle biogenesis and maintenance	8/313	296/11091	0.600186147215002	0.999987363678753	0.999987363678753	ALAS1/ARL3/CDK5RAP2/EXOC6/KIF3C/MAPK14/MAPRE1/SIRT5	8
R-HSA-8949664	Processing of SMDT1	1/536	16/11091	0.547559292961566	0.999999996669433	0.955860567567899	MCU	1		R-HSA-1251985	Nuclear signaling by ERBB4	1/313	32/11091	0.600428915724262	0.999987363678753	0.999987363678753	APH1B	1
R-HSA-9614657	FOXO-mediated transcription of cell death genes	1/536	16/11091	0.547559292961566	0.999999996669433	0.955860567567899	BCL6	1		R-HSA-2871796	FCERI mediated MAPK activation	1/313	32/11091	0.600428915724262	0.999987363678753	0.999987363678753	FCER1G	1
R-HSA-9703648	Signaling by FLT3 ITD and TKD mutants	1/536	16/11091	0.547559292961566	0.999999996669433	0.955860567567899	FLT3	1		R-HSA-381042	PERK regulates gene expression	1/313	32/11091	0.600428915724262	0.999987363678753	0.999987363678753	EXOSC4	1
R-HSA-9820965	Respiratory syncytial virus (RSV) genome replication, transcription and translation	1/536	16/11091	0.547559292961566	0.999999996669433	0.955860567567899	HSP90AB1	1		R-HSA-456926	Thrombin signalling through proteinase activated receptors (PARs)	1/313	32/11091	0.600428915724262	0.999987363678753	0.999987363678753	GNAQ	1
R-HSA-111465	Apoptotic cleavage of cellular proteins	2/536	38/11091	0.554391370579562	0.999999996669433	0.955860567567899	BMX/LMNB1	2		R-HSA-425393	Transport of inorganic cations/anions and amino acids/oligopeptides	3/313	110/11091	0.604365208351506	0.999987363678753	0.999987363678753	SLC1A3/SLC36A4/SLC7A7	3
R-HSA-5655302	Signaling by FGFR1 in disease	2/536	38/11091	0.554391370579562	0.999999996669433	0.955860567567899	BAG4/FGFR1OP2	2		R-HSA-1592389	Activation of Matrix Metalloproteinases	1/313	33/11091	0.611737872174059	0.999987363678753	0.999987363678753	MMP9	1
R-HSA-8853884	Transcriptional Regulation by VENTX	2/536	38/11091	0.554391370579562	0.999999996669433	0.955860567567899	ANAPC15/CSF1R	2		R-HSA-163359	Glucagon signaling in metabolic regulation	1/313	33/11091	0.611737872174059	0.999987363678753	0.999987363678753	ADCY3	1
R-HSA-977443	GABA receptor activation	3/536	60/11091	0.559666620449386	0.999999996669433	0.955860567567899	ADCY3/GNG10/KCNJ15	3		R-HSA-1839126	FGFR2 mutant receptor activation	1/313	33/11091	0.611737872174059	0.999987363678753	0.999987363678753	GTF2F2	1
R-HSA-9856651	MITF-M-dependent gene expression	4/536	82/11091	0.56463664800047	0.999999996669433	0.955860567567899	ATP6V1C1/BCL2A1/CEACAM1/RAB27A	4		R-HSA-1980145	Signaling by NOTCH2	1/313	33/11091	0.611737872174059	0.999987363678753	0.999987363678753	APH1B	1
R-HSA-111996	Ca-dependent events	2/536	39/11091	0.568615114465919	0.999999996669433	0.955860567567899	ADCY3/PLA2G4A	2		R-HSA-2559585	Oncogene Induced Senescence	1/313	33/11091	0.611737872174059	0.999987363678753	0.999987363678753	ETS2	1
R-HSA-164378	PKA activation in glucagon signalling	1/536	17/11091	0.569456197609205	0.999999996669433	0.955860567567899	ADCY3	1		R-HSA-2871809	FCERI mediated Ca+2 mobilization	1/313	33/11091	0.611737872174059	0.999987363678753	0.999987363678753	FCER1G	1
R-HSA-180292	GAB1 signalosome	1/536	17/11091	0.569456197609205	0.999999996669433	0.955860567567899	PAG1	1		R-HSA-389356	CD28 co-stimulation	1/313	33/11091	0.611737872174059	0.999987363678753	0.999987363678753	CD86	1
R-HSA-196757	Metabolism of folate and pterines	1/536	17/11091	0.569456197609205	0.999999996669433	0.955860567567899	MTHFD2	1		R-HSA-5654726	Negative regulation of FGFR1 signaling	1/313	33/11091	0.611737872174059	0.999987363678753	0.999987363678753	MKNK1	1
R-HSA-450513	Tristetraprolin (TTP, ZFP36) binds and destabilizes mRNA	1/536	17/11091	0.569456197609205	0.999999996669433	0.955860567567899	EXOSC4	1		R-HSA-9725371	Nuclear events stimulated by ALK signaling in cancer	1/313	33/11091	0.611737872174059	0.999987363678753	0.999987363678753	BCL2A1	1
R-HSA-8980692	RHOA GTPase cycle	7/536	147/11091	0.570772854769588	0.999999996669433	0.955860567567899	ARHGAP18/ARHGEF18/CCDC115/FLOT2/STOM/TAGAP/TEX2	7		R-HSA-9861718	Regulation of pyruvate metabolism	1/313	33/11091	0.611737872174059	0.999987363678753	0.999987363678753	LDHA	1
R-HSA-8943724	Regulation of PTEN gene transcription	3/536	61/11091	0.57099189060407	0.999999996669433	0.955860567567899	LAMTOR5/PPARG/RRAGD	3		R-HSA-1169408	ISG15 antiviral mechanism	2/313	73/11091	0.614917412594591	0.999987363678753	0.999987363678753	KPNA4/NEDD4	2
R-HSA-9705671	SARS-CoV-2 activates/modulates innate and adaptive immune responses	6/536	126/11091	0.573793604442829	0.999999996669433	0.955860567567899	HSP90AB1/JAK1/NLRP12/SEC24A/TLR2/TLR8	6		R-HSA-5654738	Signaling by FGFR2	2/313	73/11091	0.614917412594591	0.999987363678753	0.999987363678753	GTF2F2/MKNK1	2
R-HSA-9755511	KEAP1-NFE2L2 pathway	6/536	126/11091	0.573793604442829	0.999999996669433	0.955860567567899	AKT1/GCLM/GSR/HMOX1/SESN2/TXN	6		R-HSA-8854518	AURKA Activation by TPX2	2/313	73/11091	0.614917412594591	0.999987363678753	0.999987363678753	CDK5RAP2/MAPRE1	2
R-HSA-69202	Cyclin E associated events during G1/S transition	4/536	83/11091	0.57432288852584	0.999999996669433	0.955860567567899	AKT1/CCNA1/CCNH/CDK4	4		R-HSA-9824439	Bacterial Infection Pathways	2/313	73/11091	0.614917412594591	0.999987363678753	0.999987363678753	EEF2/MAP2K6	2
R-HSA-1483255	PI Metabolism	4/536	84/11091	0.583886687157215	0.999999996669433	0.955860567567899	BMX/FIG4/PIK3CB/TNFAIP8L3	4		R-HSA-611105	Respiratory electron transport	3/313	112/11091	0.616601299901922	0.999987363678753	0.999987363678753	NDUFAF1/NDUFB3/TRAP1	3
R-HSA-70326	Glucose metabolism	4/536	84/11091	0.583886687157215	0.999999996669433	0.955860567567899	FBP1/HK3/PFKFB2/PFKFB3	4		R-HSA-174417	Telomere C-strand (Lagging Strand) Synthesis	1/313	34/11091	0.622727747920986	0.999987363678753	0.999987363678753	BLM	1
R-HSA-1169410	Antiviral mechanism by IFN-stimulated genes	7/536	149/11091	0.58522395530209	0.999999996669433	0.955860567567899	DNAJC3/EIF4E3/FLNA/HSPA1A/JAK1/MAP2K6/NEDD4	7		R-HSA-187687	Signalling to ERKs	1/313	34/11091	0.622727747920986	0.999987363678753	0.999987363678753	MAPK14	1
R-HSA-1369062	ABC transporters in lipid homeostasis	1/536	18/11091	0.590295233014792	0.999999996669433	0.955860567567899	ABCA7	1		R-HSA-5576892	Phase 0 - rapid depolarisation	1/313	34/11091	0.622727747920986	0.999987363678753	0.999987363678753	FGF13	1
R-HSA-159418	Recycling of bile acids and salts	1/536	18/11091	0.590295233014792	0.999999996669433	0.955860567567899	SLC51A	1		R-HSA-5654727	Negative regulation of FGFR2 signaling	1/313	34/11091	0.622727747920986	0.999987363678753	0.999987363678753	MKNK1	1
R-HSA-1660514	Synthesis of PIPs at the Golgi membrane	1/536	18/11091	0.590295233014792	0.999999996669433	0.955860567567899	FIG4	1		R-HSA-71403	Citric acid cycle (TCA cycle)	1/313	34/11091	0.622727747920986	0.999987363678753	0.999987363678753	TRAP1	1
R-HSA-1839117	Signaling by cytosolic FGFR1 fusion mutants	1/536	18/11091	0.590295233014792	0.999999996669433	0.955860567567899	FGFR1OP2	1		R-HSA-9730414	MITF-M-regulated melanocyte development	3/313	114/11091	0.628580181397565	0.999987363678753	0.999987363678753	ATP6V1C1/BCL2A1/CEACAM1	3
R-HSA-190242	FGFR1 ligand binding and activation	1/536	18/11091	0.590295233014792	0.999999996669433	0.955860567567899	KL	1		R-HSA-1296065	Inwardly rectifying K+ channels	1/313	35/11091	0.633407517741076	0.999987363678753	0.999987363678753	GABBR1	1
R-HSA-1912420	Pre-NOTCH Processing in Golgi	1/536	18/11091	0.590295233014792	0.999999996669433	0.955860567567899	LFNG	1		R-HSA-9615710	Late endosomal microautophagy	1/313	35/11091	0.633407517741076	0.999987363678753	0.999987363678753	PLIN3	1
R-HSA-446353	Cell-extracellular matrix interactions	1/536	18/11091	0.590295233014792	0.999999996669433	0.955860567567899	FLNA	1		R-HSA-9709570	Impaired BRCA2 binding to RAD51	1/313	35/11091	0.633407517741076	0.999987363678753	0.999987363678753	BLM	1
R-HSA-6804114	TP53 Regulates Transcription of Genes Involved in G2 Cell Cycle Arrest	1/536	18/11091	0.590295233014792	0.999999996669433	0.955860567567899	GADD45A	1		R-HSA-9833109	Evasion by RSV of host interferon responses	1/313	35/11091	0.633407517741076	0.999987363678753	0.999987363678753	IFNAR1	1
R-HSA-74259	Purine catabolism	1/536	18/11091	0.590295233014792	0.999999996669433	0.955860567567899	NUDT16	1		R-HSA-1266695	Interleukin-7 signaling	1/313	36/11091	0.643785904765953	0.999987363678753	0.999987363678753	HGF	1
R-HSA-8964315	G beta:gamma signalling through BTK	1/536	18/11091	0.590295233014792	0.999999996669433	0.955860567567899	GNG10	1		R-HSA-1638074	Keratan sulfate/keratin metabolism	1/313	36/11091	0.643785904765953	0.999987363678753	0.999987363678753	B4GALT4	1
R-HSA-9037629	Lewis blood group biosynthesis	1/536	18/11091	0.590295233014792	0.999999996669433	0.955860567567899	FUT4	1		R-HSA-190861	Gap junction assembly	1/313	36/11091	0.643785904765953	0.999987363678753	0.999987363678753	GJB6	1
R-HSA-9824594	Regulation of MITF-M-dependent genes involved in apoptosis	1/536	18/11091	0.590295233014792	0.999999996669433	0.955860567567899	BCL2A1	1		R-HSA-390522	Striated Muscle Contraction	1/313	36/11091	0.643785904765953	0.999987363678753	0.999987363678753	TPM4	1
R-HSA-9830364	Formation of the nephric duct	1/536	18/11091	0.590295233014792	0.999999996669433	0.955860567567899	PLAC8	1		R-HSA-5693568	Resolution of D-loop Structures through Holliday Junction Intermediates	1/313	36/11091	0.643785904765953	0.999987363678753	0.999987363678753	BLM	1
R-HSA-446219	Synthesis of substrates in N-glycan biosythesis	3/536	63/11091	0.593093574157747	0.999999996669433	0.955860567567899	NAGK/NPL/ST6GALNAC3	3		R-HSA-6804757	Regulation of TP53 Degradation	1/313	36/11091	0.643785904765953	0.999987363678753	0.999987363678753	CCNA1	1
R-HSA-216083	Integrin cell surface interactions	4/536	85/11091	0.593325334410585	0.999999996669433	0.955860567567899	COL18A1/ICAM2/ITGA7/ITGAM	4		R-HSA-3108214	SUMOylation of DNA damage response and repair proteins	2/313	77/11091	0.643955476626616	0.999987363678753	0.999987363678753	BLM/NSMCE2	2
R-HSA-69656	Cyclin A:Cdk2-associated events at S phase entry	4/536	85/11091	0.593325334410585	0.999999996669433	0.955860567567899	AKT1/CCNA1/CCNH/CDK4	4		R-HSA-909733	Interferon alpha/beta signaling	2/313	77/11091	0.643955476626616	0.999987363678753	0.999987363678753	IFNAR1/SOCS3	2
R-HSA-163685	Integration of energy metabolism	5/536	108/11091	0.603168056512624	0.999999996669433	0.955860567567899	ACSL3/ACSL4/ADCY3/GNG10/MARCKS	5		R-HSA-983168	Antigen processing: Ubiquitination & Proteasome degradation	8/313	309/11091	0.648423434751177	0.999987363678753	0.999987363678753	FBXO30/FBXW2/KBTBD6/NEDD4/SOCS3/UBA6/UBE2J1/WSB1	8
R-HSA-2426168	Activation of gene expression by SREBF (SREBP)	2/536	42/11091	0.609295967479998	0.999999996669433	0.955860567567899	DHCR7/IDI1	2		R-HSA-446193	Biosynthesis of the N-glycan precursor (dolichol lipid-linked oligosaccharide, LLO) and transfer to a nascent protein	2/313	78/11091	0.650939926631321	0.999987363678753	0.999987363678753	NANS/ST6GALNAC3	2
R-HSA-425397	Transport of vitamins, nucleosides, and related molecules	2/536	42/11091	0.609295967479998	0.999999996669433	0.955860567567899	SLC28A3/SLCO4C1	2		R-HSA-168255	Influenza Infection	4/313	157/11091	0.651163960859405	0.999987363678753	0.999987363678753	GTF2F2/HSPA1A/HSPA1B/KPNA4	4
R-HSA-1482925	Acyl chain remodelling of PG	1/536	19/11091	0.610127415359601	0.999999996669433	0.955860567567899	PLA2G4A	1		R-HSA-111933	Calmodulin induced events	1/313	37/11091	0.653871387516587	0.999987363678753	0.999987363678753	ADCY3	1
R-HSA-176407	Conversion from APC/C:Cdc20 to APC/C:Cdh1 in late anaphase	1/536	19/11091	0.610127415359601	0.999999996669433	0.955860567567899	ANAPC15	1		R-HSA-111997	CaM pathway	1/313	37/11091	0.653871387516587	0.999987363678753	0.999987363678753	ADCY3	1
R-HSA-176412	Phosphorylation of the APC/C	1/536	19/11091	0.610127415359601	0.999999996669433	0.955860567567899	ANAPC15	1		R-HSA-5083635	Defective B3GALTL causes PpS	1/313	37/11091	0.653871387516587	0.999987363678753	0.999987363678753	ADAMTS3	1
R-HSA-2995383	Initiation of Nuclear Envelope (NE) Reformation	1/536	19/11091	0.610127415359601	0.999999996669433	0.955860567567899	LMNB1	1		R-HSA-5685938	HDR through Single Strand Annealing (SSA)	1/313	37/11091	0.653871387516587	0.999987363678753	0.999987363678753	BLM	1
R-HSA-389661	Glyoxylate metabolism and glycine degradation	1/536	19/11091	0.610127415359601	0.999999996669433	0.955860567567899	GOT2	1		R-HSA-5693537	Resolution of D-Loop Structures	1/313	37/11091	0.653871387516587	0.999987363678753	0.999987363678753	BLM	1
R-HSA-392851	Prostacyclin signalling through prostacyclin receptor	1/536	19/11091	0.610127415359601	0.999999996669433	0.955860567567899	GNG10	1		R-HSA-6806003	Regulation of TP53 Expression and Degradation	1/313	37/11091	0.653871387516587	0.999987363678753	0.999987363678753	CCNA1	1
R-HSA-422085	Synthesis, secretion, and deacylation of Ghrelin	1/536	19/11091	0.610127415359601	0.999999996669433	0.955860567567899	KLF4	1		R-HSA-8979227	Triglyceride metabolism	1/313	37/11091	0.653871387516587	0.999987363678753	0.999987363678753	PLIN3	1
R-HSA-5083632	Defective C1GALT1C1 causes TNPS	1/536	19/11091	0.610127415359601	0.999999996669433	0.955860567567899	C1GALT1C1	1		R-HSA-9029569	NR1H3 & NR1H2 regulate gene expression linked to cholesterol transport and efflux	1/313	37/11091	0.653871387516587	0.999987363678753	0.999987363678753	NCOR2	1
R-HSA-5423646	Aflatoxin activation and detoxification	1/536	19/11091	0.610127415359601	0.999999996669433	0.955860567567899	MGST1	1		R-HSA-202403	TCR signaling	3/313	120/11091	0.662954735895843	0.999987363678753	0.999987363678753	PAG1/PIK3CB/PTPN22	3
R-HSA-8876725	Protein methylation	1/536	19/11091	0.610127415359601	0.999999996669433	0.955860567567899	VCPKMT	1		R-HSA-111465	Apoptotic cleavage of cellular proteins	1/313	38/11091	0.663672206741058	0.999987363678753	0.999987363678753	BMX	1
R-HSA-8963898	Plasma lipoprotein assembly	1/536	19/11091	0.610127415359601	0.999999996669433	0.955860567567899	ABCA1	1		R-HSA-390471	Association of TriC/CCT with target proteins during biosynthesis	1/313	38/11091	0.663672206741058	0.999987363678753	0.999987363678753	FBXW2	1
R-HSA-8964038	LDL clearance	1/536	19/11091	0.610127415359601	0.999999996669433	0.955860567567899	NPC2	1		R-HSA-5173214	O-glycosylation of TSR domain-containing proteins	1/313	38/11091	0.663672206741058	0.999987363678753	0.999987363678753	ADAMTS3	1
R-HSA-9687136	Aberrant regulation of mitotic exit in cancer due to RB1 defects	1/536	19/11091	0.610127415359601	0.999999996669433	0.955860567567899	ANAPC15	1		R-HSA-5696394	DNA Damage Recognition in GG-NER	1/313	38/11091	0.663672206741058	0.999987363678753	0.999987363678753	COPS5	1
R-HSA-9694614	Attachment and Entry	1/536	19/11091	0.610127415359601	0.999999996669433	0.955860567567899	CTSL	1		R-HSA-6814122	Cooperation of PDCL (PhLP1) and TRiC/CCT in G-protein beta folding	1/313	38/11091	0.663672206741058	0.999987363678753	0.999987363678753	GNAQ	1
R-HSA-8873719	RAB geranylgeranylation	3/536	65/11091	0.614444847124261	0.999999996669433	0.955860567567899	RAB27A/RAB37/RAB5C	3		R-HSA-8939243	RUNX1 interacts with co-factors whose precise effect on RUNX1 targets is not known	1/313	38/11091	0.663672206741058	0.999987363678753	0.999987363678753	HIPK2	1
R-HSA-2559582	Senescence-Associated Secretory Phenotype (SASP)	5/536	110/11091	0.619504944833848	0.999999996669433	0.955860567567899	ANAPC15/CCNA1/CDK4/CXCL8/IGFBP7	5		R-HSA-9013407	RHOH GTPase cycle	1/313	38/11091	0.663672206741058	0.999987363678753	0.999987363678753	STOM	1
R-HSA-1474165	Reproduction	7/536	154/11091	0.620266860957319	0.999999996669433	0.955860567567899	CDK4/HVCN1/LMNB1/SYCP2/SYCP3/SYNE1/TET2	7		R-HSA-9013424	RHOV GTPase cycle	1/313	38/11091	0.663672206741058	0.999987363678753	0.999987363678753	TPM4	1
R-HSA-450531	Regulation of mRNA stability by proteins that bind AU-rich elements	4/536	88/11091	0.620866934472042	0.999999996669433	0.955860567567899	AKT1/EXOSC4/HSPA1A/MAPK14	4		R-HSA-9607240	FLT3 Signaling	1/313	38/11091	0.663672206741058	0.999987363678753	0.999987363678753	ABL2	1
R-HSA-432040	Vasopressin regulates renal water homeostasis via Aquaporins	2/536	43/11091	0.622191426499336	0.999999996669433	0.955860567567899	ADCY3/GNG10	2		R-HSA-110313	Translesion synthesis by Y family DNA polymerases bypasses lesions on DNA template	1/313	39/11091	0.67319637206179	0.999987363678753	0.999987363678753	MAD2L2	1
R-HSA-5362517	Signaling by Retinoic Acid	2/536	43/11091	0.622191426499336	0.999999996669433	0.955860567567899	DHRS3/DHRS9	2		R-HSA-111996	Ca-dependent events	1/313	39/11091	0.67319637206179	0.999987363678753	0.999987363678753	ADCY3	1
R-HSA-5696395	Formation of Incision Complex in GG-NER	2/536	43/11091	0.622191426499336	0.999999996669433	0.955860567567899	CCNH/XPC	2		R-HSA-140877	Formation of Fibrin Clot (Clotting Cascade)	1/313	39/11091	0.67319637206179	0.999987363678753	0.999987363678753	CD177	1
R-HSA-9679506	SARS-CoV Infections	19/536	414/11091	0.626662539593319	0.999999996669433	0.955860567567899	AKT1/ANO10/ARID4A/CASP1/CTSL/HSP90AB1/IFNGR1/IL1R1/JAK1/JAK2/NLRP12/PHF21A/SEC24A/SRPK1/ST6GALNAC3/TLR2/TLR8/TUBB/ZDHHC20	19		R-HSA-420499	Class C/3 (Metabotropic glutamate/pheromone receptors)	1/313	39/11091	0.67319637206179	0.999987363678753	0.999987363678753	GABBR1	1
R-HSA-141405	Inhibition of the proteolytic activity of APC/C required for the onset of anaphase by mitotic spindle checkpoint components	1/536	20/11091	0.629001304933955	0.999999996669433	0.955860567567899	ANAPC15	1		R-HSA-73933	Resolution of Abasic Sites (AP sites)	1/313	39/11091	0.67319637206179	0.999987363678753	0.999987363678753	NEIL1	1
R-HSA-141430	Inactivation of APC/C via direct inhibition of the APC/C complex	1/536	20/11091	0.629001304933955	0.999999996669433	0.955860567567899	ANAPC15	1		R-HSA-9031628	NGF-stimulated transcription	1/313	39/11091	0.67319637206179	0.999987363678753	0.999987363678753	TRIB1	1
R-HSA-163615	PKA activation	1/536	20/11091	0.629001304933955	0.999999996669433	0.955860567567899	ADCY3	1		R-HSA-9840310	Glycosphingolipid catabolism	1/313	39/11091	0.67319637206179	0.999987363678753	0.999987363678753	SUMF1	1
R-HSA-2028269	Signaling by Hippo	1/536	20/11091	0.629001304933955	0.999999996669433	0.955860567567899	STK3	1		R-HSA-5617833	Cilium Assembly	5/313	201/11091	0.674525205636716	0.999987363678753	0.999987363678753	ARL3/CDK5RAP2/EXOC6/KIF3C/MAPRE1	5
R-HSA-3560783	Defective B4GALT7 causes EDS, progeroid type	1/536	20/11091	0.629001304933955	0.999999996669433	0.955860567567899	VCAN	1		R-HSA-380270	Recruitment of mitotic centrosome proteins and complexes	2/313	82/11091	0.677792824320648	0.999987363678753	0.999987363678753	CDK5RAP2/MAPRE1	2
R-HSA-3560801	Defective B3GAT3 causes JDSSDHD	1/536	20/11091	0.629001304933955	0.999999996669433	0.955860567567899	VCAN	1		R-HSA-380287	Centrosome maturation	2/313	82/11091	0.677792824320648	0.999987363678753	0.999987363678753	CDK5RAP2/MAPRE1	2
R-HSA-388844	Receptor-type tyrosine-protein phosphatases	1/536	20/11091	0.629001304933955	0.999999996669433	0.955860567567899	IL1RAP	1		R-HSA-74752	Signaling by Insulin receptor	2/313	82/11091	0.677792824320648	0.999987363678753	0.999987363678753	ATP6V1C1/PIK3CB	2
R-HSA-418217	G beta:gamma signalling through PLC beta	1/536	20/11091	0.629001304933955	0.999999996669433	0.955860567567899	GNG10	1		R-HSA-2132295	MHC class II antigen presentation	3/313	123/11091	0.679257700379956	0.999987363678753	0.999987363678753	KIF3C/SAR1B/SEC24A	3
R-HSA-4420332	Defective B3GALT6 causes EDSP2 and SEMDJL1	1/536	20/11091	0.629001304933955	0.999999996669433	0.955860567567899	VCAN	1		R-HSA-1483166	Synthesis of PA	1/313	40/11091	0.682451668437528	0.999987363678753	0.999987363678753	ACP6	1
R-HSA-5625900	RHO GTPases activate CIT	1/536	20/11091	0.629001304933955	0.999999996669433	0.955860567567899	PPP1R12A	1		R-HSA-168276	NS1 Mediated Effects on Host Pathways	1/313	40/11091	0.682451668437528	0.999987363678753	0.999987363678753	KPNA4	1
R-HSA-6804115	TP53 regulates transcription of additional cell cycle genes whose exact role in the p53 pathway remain uncertain	1/536	20/11091	0.629001304933955	0.999999996669433	0.955860567567899	PLAGL1	1		R-HSA-5654741	Signaling by FGFR3	1/313	40/11091	0.682451668437528	0.999987363678753	0.999987363678753	MKNK1	1
R-HSA-8964616	G beta:gamma signalling through CDC42	1/536	20/11091	0.629001304933955	0.999999996669433	0.955860567567899	GNG10	1		R-HSA-5693616	Presynaptic phase of homologous DNA pairing and strand exchange	1/313	40/11091	0.682451668437528	0.999987363678753	0.999987363678753	BLM	1
R-HSA-9629569	Protein hydroxylation	1/536	20/11091	0.629001304933955	0.999999996669433	0.955860567567899	ASPH	1		R-HSA-8853659	RET signaling	1/313	40/11091	0.682451668437528	0.999987363678753	0.999987363678753	PIK3CB	1
R-HSA-9669938	Signaling by KIT in disease	1/536	20/11091	0.629001304933955	0.999999996669433	0.955860567567899	JAK2	1		R-HSA-9692916	SARS-CoV-1 activates/modulates innate immune responses	1/313	40/11091	0.682451668437528	0.999987363678753	0.999987363678753	FKBP1A	1
R-HSA-9670439	Signaling by phosphorylated juxtamembrane, extracellular and kinase domain KIT mutants	1/536	20/11091	0.629001304933955	0.999999996669433	0.955860567567899	JAK2	1		R-HSA-1168372	Downstream signaling events of B Cell Receptor (BCR)	2/313	83/11091	0.684238083920127	0.999987363678753	0.999987363678753	FKBP1A/NFKBIE	2
R-HSA-9671555	Signaling by PDGFR in disease	1/536	20/11091	0.629001304933955	0.999999996669433	0.955860567567899	PIK3CB	1		R-HSA-425366	Transport of bile salts and organic acids, metal ions and amine compounds	2/313	83/11091	0.684238083920127	0.999987363678753	0.999987363678753	EMB/SLC39A8	2
R-HSA-8948216	Collagen chain trimerization	2/536	44/11091	0.634755783792104	0.999999996669433	0.955860567567899	COL17A1/COL18A1	2		R-HSA-2559580	Oxidative Stress Induced Senescence	3/313	124/11091	0.684560931963797	0.999987363678753	0.999987363678753	MAP2K6/MAPK14/TXN	3
R-HSA-6802952	Signaling by BRAF and RAF1 fusions	3/536	67/11091	0.635029238494559	0.999999996669433	0.955860567567899	AGTRAP/JAK2/PAPSS1	3		R-HSA-3560782	Diseases associated with glycosaminoglycan metabolism	1/313	41/11091	0.691445662445225	0.999987363678753	0.999987363678753	EXT1	1
R-HSA-6811442	Intra-Golgi and retrograde Golgi-to-ER traffic	9/536	202/11091	0.646832627796929	0.999999996669433	0.955860567567899	CAPZA2/GALNT2/GOLGA1/KIF1B/MAN1A1/NAA38/PLA2G4A/VPS51/VPS54	9		R-HSA-5654743	Signaling by FGFR4	1/313	41/11091	0.691445662445225	0.999987363678753	0.999987363678753	MKNK1	1
R-HSA-210745	Regulation of gene expression in beta cells	1/536	21/11091	0.646963124151316	0.999999996669433	0.955860567567899	AKT1	1		R-HSA-9609736	Assembly and cell surface presentation of NMDA receptors	1/313	41/11091	0.691445662445225	0.999987363678753	0.999987363678753	LIN7A	1
R-HSA-416572	Sema4D induced cell migration and growth-cone collapse	1/536	21/11091	0.646963124151316	0.999999996669433	0.955860567567899	LIMK2	1		R-HSA-9675136	Diseases of DNA Double-Strand Break Repair	1/313	41/11091	0.691445662445225	0.999987363678753	0.999987363678753	BLM	1
R-HSA-4641263	Regulation of FZD by ubiquitination	1/536	21/11091	0.646963124151316	0.999999996669433	0.955860567567899	LGR6	1		R-HSA-9701190	Defective homologous recombination repair (HRR) due to BRCA2 loss of function	1/313	41/11091	0.691445662445225	0.999987363678753	0.999987363678753	BLM	1
R-HSA-500657	Presynaptic function of Kainate receptors	1/536	21/11091	0.646963124151316	0.999999996669433	0.955860567567899	GNG10	1		R-HSA-9705671	SARS-CoV-2 activates/modulates innate and adaptive immune responses	3/313	126/11091	0.694971239206077	0.999987363678753	0.999987363678753	IFNAR1/SAR1B/SEC24A	3
R-HSA-5620916	VxPx cargo-targeting to cilium	1/536	21/11091	0.646963124151316	0.999999996669433	0.955860567567899	EXOC6	1		R-HSA-2173782	Binding and Uptake of Ligands by Scavenger Receptors	1/313	42/11091	0.700185708386821	0.999987363678753	0.999987363678753	HP	1
R-HSA-5654688	SHC-mediated cascade:FGFR1	1/536	21/11091	0.646963124151316	0.999999996669433	0.955860567567899	KL	1		R-HSA-3769402	Deactivation of the beta-catenin transactivating complex	1/313	42/11091	0.700185708386821	0.999987363678753	0.999987363678753	TLE1	1
R-HSA-5654689	PI-3K cascade:FGFR1	1/536	21/11091	0.646963124151316	0.999999996669433	0.955860567567899	KL	1		R-HSA-379724	tRNA Aminoacylation	1/313	42/11091	0.700185708386821	0.999987363678753	0.999987363678753	PPA2	1
R-HSA-6807004	Negative regulation of MET activity	1/536	21/11091	0.646963124151316	0.999999996669433	0.955860567567899	HGF	1		R-HSA-9696264	RND3 GTPase cycle	1/313	42/11091	0.700185708386821	0.999987363678753	0.999987363678753	CKAP4	1
R-HSA-70895	Branched-chain amino acid catabolism	1/536	21/11091	0.646963124151316	0.999999996669433	0.955860567567899	BCAT1	1		R-HSA-2029480	Fcgamma receptor (FCGR) dependent phagocytosis	2/313	86/11091	0.70294287473935	0.999987363678753	0.999987363678753	FCGR1A/PIK3CB	2
R-HSA-3899300	SUMOylation of transcription cofactors	2/536	45/11091	0.646990863676214	0.999999996669433	0.955860567567899	TOPORS/TRIM28	2		R-HSA-1433557	Signaling by SCF-KIT	1/313	43/11091	0.708678954225805	0.999987363678753	0.999987363678753	MMP9	1
R-HSA-9634597	GPER1 signaling	2/536	45/11091	0.646990863676214	0.999999996669433	0.955860567567899	ADCY3/GNG10	2		R-HSA-1489509	DAG and IP3 signaling	1/313	43/11091	0.708678954225805	0.999987363678753	0.999987363678753	ADCY3	1
R-HSA-418555	G alpha (s) signalling events	7/536	158/11091	0.647098374879643	0.999999996669433	0.955860567567899	ADCY3/ADM/ADORA2A/ADORA2B/GNG10/GPBAR1/GPR84	7		R-HSA-168325	Viral Messenger RNA Synthesis	1/313	43/11091	0.708678954225805	0.999987363678753	0.999987363678753	GTF2F2	1
R-HSA-3906995	Diseases associated with O-glycosylation of proteins	3/536	69/11091	0.654836354696293	0.999999996669433	0.955860567567899	ADAMTS3/C1GALT1C1/LFNG	3		R-HSA-432040	Vasopressin regulates renal water homeostasis via Aquaporins	1/313	43/11091	0.708678954225805	0.999987363678753	0.999987363678753	ADCY3	1
R-HSA-8948751	Regulation of PTEN stability and activity	3/536	69/11091	0.654836354696293	0.999999996669433	0.955860567567899	AKT1/NEDD4/RNF146	3		R-HSA-5362517	Signaling by Retinoic Acid	1/313	43/11091	0.708678954225805	0.999987363678753	0.999987363678753	DHRS9	1
R-HSA-9662360	Sensory processing of sound by inner hair cells of the cochlea	3/536	69/11091	0.654836354696293	0.999999996669433	0.955860567567899	CAPZA2/EPB41L3/KCNMA1	3		R-HSA-5655253	Signaling by FGFR2 in disease	1/313	43/11091	0.708678954225805	0.999987363678753	0.999987363678753	GTF2F2	1
R-HSA-111885	Opioid Signalling	4/536	92/11091	0.6557140014174	0.999999996669433	0.955860567567899	ADCY3/GNG10/PDE4B/PLA2G4A	4		R-HSA-5693579	Homologous DNA Pairing and Strand Exchange	1/313	43/11091	0.708678954225805	0.999987363678753	0.999987363678753	BLM	1
R-HSA-9830369	Kidney development	2/536	46/11091	0.658899086703019	0.999999996669433	0.955860567567899	LFNG/PLAC8	2		R-HSA-9660821	ADORA2B mediated anti-inflammatory cytokines production	1/313	43/11091	0.708678954225805	0.999987363678753	0.999987363678753	ADCY3	1
R-HSA-111931	PKA-mediated phosphorylation of CREB	1/536	22/11091	0.664056869901532	0.999999996669433	0.955860567567899	ADCY3	1		R-HSA-9696270	RND2 GTPase cycle	1/313	43/11091	0.708678954225805	0.999987363678753	0.999987363678753	CKAP4	1
R-HSA-3296482	Defects in vitamin and cofactor metabolism	1/536	22/11091	0.664056869901532	0.999999996669433	0.955860567567899	MMADHC	1		R-HSA-425407	SLC-mediated transmembrane transport	6/313	249/11091	0.709318361112093	0.999987363678753	0.999987363678753	EMB/SLC1A3/SLC2A14/SLC36A4/SLC39A8/SLC7A7	6
R-HSA-389977	Post-chaperonin tubulin folding pathway	1/536	22/11091	0.664056869901532	0.999999996669433	0.955860567567899	TBCA	1		R-HSA-2565942	Regulation of PLK1 Activity at G2/M Transition	2/313	88/11091	0.714895497369167	0.999987363678753	0.999987363678753	CDK5RAP2/MAPRE1	2
R-HSA-392154	Nitric oxide stimulates guanylate cyclase	1/536	22/11091	0.664056869901532	0.999999996669433	0.955860567567899	KCNMA1	1		R-HSA-109704	PI3K Cascade	1/313	44/11091	0.716932347358256	0.999987363678753	0.999987363678753	PIK3CB	1
R-HSA-392170	ADP signalling through P2Y purinoceptor 12	1/536	22/11091	0.664056869901532	0.999999996669433	0.955860567567899	GNG10	1		R-HSA-451927	Interleukin-2 family signaling	1/313	44/11091	0.716932347358256	0.999987363678753	0.999987363678753	PIK3CB	1
R-HSA-9033658	Blood group systems biosynthesis	1/536	22/11091	0.664056869901532	0.999999996669433	0.955860567567899	FUT4	1		R-HSA-975634	Retinoid metabolism and transport	1/313	44/11091	0.716932347358256	0.999987363678753	0.999987363678753	PLB1	1
R-HSA-912631	Regulation of signaling by CBL	1/536	22/11091	0.664056869901532	0.999999996669433	0.955860567567899	PIK3CB	1		R-HSA-3371556	Cellular response to heat stress	2/313	89/11091	0.72071939151044	0.999987363678753	0.999987363678753	HSPA1A/HSPA1B	2
R-HSA-9609523	Insertion of tail-anchored proteins into the endoplasmic reticulum membrane	1/536	22/11091	0.664056869901532	0.999999996669433	0.955860567567899	HMOX1	1		R-HSA-445989	TAK1-dependent IKK and NF-kappa-B activation	1/313	45/11091	0.724952640223004	0.999987363678753	0.999987363678753	S100A12	1
R-HSA-9613829	Chaperone Mediated Autophagy	1/536	22/11091	0.664056869901532	0.999999996669433	0.955860567567899	HSP90AB1	1		R-HSA-9634597	GPER1 signaling	1/313	45/11091	0.724952640223004	0.999987363678753	0.999987363678753	ADCY3	1
R-HSA-9617324	Negative regulation of NMDA receptor-mediated neuronal transmission	1/536	22/11091	0.664056869901532	0.999999996669433	0.955860567567899	CAMK1	1		R-HSA-390466	Chaperonin-mediated protein folding	2/313	90/11091	0.726442968062149	0.999987363678753	0.999987363678753	FBXW2/GNAQ	2
R-HSA-167161	HIV Transcription Initiation	2/536	47/11091	0.670483407980214	0.999999996669433	0.955860567567899	CCNH/TAF13	2		R-HSA-9012999	RHO GTPase cycle	11/313	449/11091	0.727656346237411	0.999987363678753	0.999987363678753	ABL2/CKAP4/CYBB/DLC1/FLOT1/PLEKHG1/PLEKHG3/SCFD1/STOM/TAGAP/TPM4	11
R-HSA-167162	RNA Polymerase II HIV Promoter Escape	2/536	47/11091	0.670483407980214	0.999999996669433	0.955860567567899	CCNH/TAF13	2		R-HSA-8856688	Golgi-to-ER retrograde transport	3/313	133/11091	0.72936509029753	0.999987363678753	0.999987363678753	GALNT2/KIF1B/KIF3C	3
R-HSA-73776	RNA Polymerase II Promoter Escape	2/536	47/11091	0.670483407980214	0.999999996669433	0.955860567567899	CCNH/TAF13	2		R-HSA-9830369	Kidney development	1/313	46/11091	0.732746395755341	0.999987363678753	0.999987363678753	PLAC8	1
R-HSA-73779	RNA Polymerase II Transcription Pre-Initiation And Promoter Opening	2/536	47/11091	0.670483407980214	0.999999996669433	0.955860567567899	CCNH/TAF13	2		R-HSA-416476	G alpha (q) signalling events	5/313	216/11091	0.734099141459173	0.999987363678753	0.999987363678753	ANXA1/FFAR3/GNAQ/LTB4R/NTSR1	5
R-HSA-75953	RNA Polymerase II Transcription Initiation	2/536	47/11091	0.670483407980214	0.999999996669433	0.955860567567899	CCNH/TAF13	2		R-HSA-163125	Post-translational modification: synthesis of GPI-anchored proteins	2/313	92/11091	0.73759320370764	0.999987363678753	0.999987363678753	ALPL/VNN1	2
R-HSA-76042	RNA Polymerase II Transcription Initiation And Promoter Clearance	2/536	47/11091	0.670483407980214	0.999999996669433	0.955860567567899	CCNH/TAF13	2		R-HSA-2682334	EPH-Ephrin signaling	2/313	92/11091	0.73759320370764	0.999987363678753	0.999987363678753	APH1B/MMP9	2
R-HSA-500792	GPCR ligand binding	21/536	468/11091	0.670770140665526	0.999999996669433	0.955860567567899	ADM/ADORA2A/ADORA2B/ADORA3/ANXA1/C3AR1/CCL4/CCL5/CCR3/CD55/CXCL8/FFAR3/FPR2/GNG10/GPBAR1/HCAR3/KISS1R/LTB4R/PROK2/PTGFR/UTS2	21		R-HSA-167161	HIV Transcription Initiation	1/313	47/11091	0.740319992688666	0.999987363678753	0.999987363678753	GTF2F2	1
R-HSA-1500620	Meiosis	5/536	117/11091	0.673434044670408	0.999999996669433	0.955860567567899	CDK4/LMNB1/SYCP2/SYCP3/SYNE1	5		R-HSA-167162	RNA Polymerase II HIV Promoter Escape	1/313	47/11091	0.740319992688666	0.999987363678753	0.999987363678753	GTF2F2	1
R-HSA-6807070	PTEN Regulation	6/536	140/11091	0.675876682045256	0.999999996669433	0.955860567567899	AKT1/LAMTOR5/NEDD4/PPARG/RNF146/RRAGD	6		R-HSA-190828	Gap junction trafficking	1/313	47/11091	0.740319992688666	0.999987363678753	0.999987363678753	GJB6	1
R-HSA-948021	Transport to the Golgi and subsequent modification	8/536	185/11091	0.676745735441977	0.999999996669433	0.955860567567899	B4GALT4/CAPZA2/CD55/CD59/F5/F8/MAN1A1/SEC24A	8		R-HSA-437239	Recycling pathway of L1	1/313	47/11091	0.740319992688666	0.999987363678753	0.999987363678753	RPS6KA5	1
R-HSA-140837	Intrinsic Pathway of Fibrin Clot Formation	1/536	23/11091	0.680324420514305	0.999999996669433	0.955860567567899	F8	1		R-HSA-73776	RNA Polymerase II Promoter Escape	1/313	47/11091	0.740319992688666	0.999987363678753	0.999987363678753	GTF2F2	1
R-HSA-1482801	Acyl chain remodelling of PS	1/536	23/11091	0.680324420514305	0.999999996669433	0.955860567567899	PLA2G4A	1		R-HSA-73779	RNA Polymerase II Transcription Pre-Initiation And Promoter Opening	1/313	47/11091	0.740319992688666	0.999987363678753	0.999987363678753	GTF2F2	1
R-HSA-171319	Telomere Extension By Telomerase	1/536	23/11091	0.680324420514305	0.999999996669433	0.955860567567899	CCNA1	1		R-HSA-75953	RNA Polymerase II Transcription Initiation	1/313	47/11091	0.740319992688666	0.999987363678753	0.999987363678753	GTF2F2	1
R-HSA-174048	APC/C:Cdc20 mediated degradation of Cyclin B	1/536	23/11091	0.680324420514305	0.999999996669433	0.955860567567899	ANAPC15	1		R-HSA-76042	RNA Polymerase II Transcription Initiation And Promoter Clearance	1/313	47/11091	0.740319992688666	0.999987363678753	0.999987363678753	GTF2F2	1
R-HSA-212676	Dopamine Neurotransmitter Release Cycle	1/536	23/11091	0.680324420514305	0.999999996669433	0.955860567567899	LIN7A	1		R-HSA-9024446	NR1H2 and NR1H3-mediated signaling	1/313	47/11091	0.740319992688666	0.999987363678753	0.999987363678753	NCOR2	1
R-HSA-2453902	The canonical retinoid cycle in rods (twilight vision)	1/536	23/11091	0.680324420514305	0.999999996669433	0.955860567567899	DHRS9	1		R-HSA-442755	Activation of NMDA receptors and postsynaptic events	2/313	93/11091	0.743021936828115	0.999987363678753	0.999987363678753	LIN7A/PRKAA1	2
R-HSA-373753	Nephrin family interactions	1/536	23/11091	0.680324420514305	0.999999996669433	0.955860567567899	PIK3CB	1		R-HSA-163200	Respiratory electron transport, ATP synthesis by chemiosmotic coupling, and heat production by uncoupling proteins.	3/313	136/11091	0.743147301820349	0.999987363678753	0.999987363678753	NDUFAF1/NDUFB3/TRAP1	3
R-HSA-5654693	FRS-mediated FGFR1 signaling	1/536	23/11091	0.680324420514305	0.999999996669433	0.955860567567899	KL	1		R-HSA-1632852	Macroautophagy	3/313	136/11091	0.743147301820349	0.999987363678753	0.999987363678753	PLIN3/PRKAA1/WIPI1	3
R-HSA-8949215	Mitochondrial calcium ion transport	1/536	23/11091	0.680324420514305	0.999999996669433	0.955860567567899	MCU	1		R-HSA-112399	IRS-mediated signalling	1/313	48/11091	0.747679630708265	0.999987363678753	0.999987363678753	PIK3CB	1
R-HSA-418597	G alpha (z) signalling events	2/536	48/11091	0.681747260044873	0.999999996669433	0.955860567567899	ADCY3/GNG10	2		R-HSA-418597	G alpha (z) signalling events	1/313	48/11091	0.747679630708265	0.999987363678753	0.999987363678753	ADCY3	1
R-HSA-9707616	Heme signaling	2/536	48/11091	0.681747260044873	0.999999996669433	0.955860567567899	HMOX1/TLR4	2		R-HSA-512988	Interleukin-3, Interleukin-5 and GM-CSF signaling	1/313	48/11091	0.747679630708265	0.999987363678753	0.999987363678753	PIK3CB	1
R-HSA-1445148	Translocation of SLC2A4 (GLUT4) to the plasma membrane	3/536	72/11091	0.683080112574782	0.999999996669433	0.955860567567899	AKT1/EXOC6/STXBP3	3		R-HSA-5357905	Regulation of TNFR1 signaling	1/313	48/11091	0.747679630708265	0.999987363678753	0.999987363678753	SPPL2A	1
R-HSA-1169408	ISG15 antiviral mechanism	3/536	73/11091	0.692103722745224	0.999999996669433	0.955860567567899	EIF4E3/JAK1/NEDD4	3		R-HSA-6806667	Metabolism of fat-soluble vitamins	1/313	48/11091	0.747679630708265	0.999987363678753	0.999987363678753	PLB1	1
R-HSA-70171	Glycolysis	3/536	73/11091	0.692103722745224	0.999999996669433	0.955860567567899	HK3/PFKFB2/PFKFB3	3		R-HSA-73893	DNA Damage Bypass	1/313	48/11091	0.747679630708265	0.999987363678753	0.999987363678753	MAD2L2	1
R-HSA-1236978	Cross-presentation of soluble exogenous antigens (endosomes)	2/536	49/11091	0.692694499992158	0.999999996669433	0.955860567567899	FCGR1A/MRC1	2		R-HSA-380320	Recruitment of NuMA to mitotic centrosomes	2/313	94/11091	0.748354496295292	0.999987363678753	0.999987363678753	CDK5RAP2/MAPRE1	2
R-HSA-70268	Pyruvate metabolism	2/536	49/11091	0.692694499992158	0.999999996669433	0.955860567567899	LDHA/RANBP9	2		R-HSA-9013423	RAC3 GTPase cycle	2/313	94/11091	0.748354496295292	0.999987363678753	0.999987363678753	ABL2/CYBB	2
R-HSA-163560	Triglyceride catabolism	1/536	24/11091	0.695805637590952	0.999999996669433	0.955860567567899	ABHD5	1		R-HSA-5663202	Diseases of signal transduction by growth factor receptors and second messengers	11/313	459/11091	0.753384171524045	0.999987363678753	0.999987363678753	APH1B/BCL2A1/CD86/FKBP1A/GTF2F2/HGF/NCOR2/PIK3CB/RRBP1/SPRED2/TPM4	11
R-HSA-193368	Synthesis of bile acids and bile salts via 7alpha-hydroxycholesterol	1/536	24/11091	0.695805637590952	0.999999996669433	0.955860567567899	CYP27A1	1		R-HSA-373080	Class B/2 (Secretin family receptors)	2/313	95/11091	0.753591966400852	0.999987363678753	0.999987363678753	ADM/CD55	2
R-HSA-202040	G-protein activation	1/536	24/11091	0.695805637590952	0.999999996669433	0.955860567567899	GNG10	1		R-HSA-381119	Unfolded Protein Response (UPR)	2/313	95/11091	0.753591966400852	0.999987363678753	0.999987363678753	EXOSC4/WIPI1	2
R-HSA-210500	Glutamate Neurotransmitter Release Cycle	1/536	24/11091	0.695805637590952	0.999999996669433	0.955860567567899	SLC1A3	1		R-HSA-6803157	Antimicrobial peptides	2/313	95/11091	0.753591966400852	0.999987363678753	0.999987363678753	PGLYRP1/RNASE6	2
R-HSA-428930	Thromboxane signalling through TP receptor	1/536	24/11091	0.695805637590952	0.999999996669433	0.955860567567899	GNG10	1		R-HSA-1236978	Cross-presentation of soluble exogenous antigens (endosomes)	1/313	49/11091	0.75483133546135	0.999987363678753	0.999987363678753	FCGR1A	1
R-HSA-452723	Transcriptional regulation of pluripotent stem cells	1/536	24/11091	0.695805637590952	0.999999996669433	0.955860567567899	KLF4	1		R-HSA-157858	Gap junction trafficking and regulation	1/313	49/11091	0.75483133546135	0.999987363678753	0.999987363678753	GJB6	1
R-HSA-9634638	Estrogen-dependent nuclear events downstream of ESR-membrane signaling	1/536	24/11091	0.695805637590952	0.999999996669433	0.955860567567899	AKT1	1		R-HSA-70268	Pyruvate metabolism	1/313	49/11091	0.75483133546135	0.999987363678753	0.999987363678753	LDHA	1
R-HSA-9748787	Azathioprine ADME	1/536	24/11091	0.695805637590952	0.999999996669433	0.955860567567899	SLC28A3	1		R-HSA-9012852	Signaling by NOTCH3	1/313	49/11091	0.75483133546135	0.999987363678753	0.999987363678753	APH1B	1
R-HSA-9820841	M-decay: degradation of maternal mRNAs by maternally stored factors	1/536	24/11091	0.695805637590952	0.999999996669433	0.955860567567899	ZFP36L2	1		R-HSA-3214842	HDMs demethylate histones	1/313	50/11091	0.761780963427352	0.999987363678753	0.999987363678753	JMJD6	1
R-HSA-9759194	Nuclear events mediated by NFE2L2	4/536	97/11091	0.69615530321359	0.999999996669433	0.955860567567899	GCLM/GSR/HMOX1/TXN	4		R-HSA-381038	XBP1(S) activates chaperone genes	1/313	50/11091	0.761780963427352	0.999987363678753	0.999987363678753	WIPI1	1
R-HSA-6807505	RNA polymerase II transcribes snRNA genes	3/536	74/11091	0.700932702139386	0.999999996669433	0.955860567567899	ELL2/NABP1/TAF13	3		R-HSA-72165	mRNA Splicing - Minor Pathway	1/313	50/11091	0.761780963427352	0.999987363678753	0.999987363678753	GTF2F2	1
R-HSA-9013106	RHOC GTPase cycle	3/536	74/11091	0.700932702139386	0.999999996669433	0.955860567567899	ARHGAP18/FLOT2/STOM	3		R-HSA-3108232	SUMO E3 ligases SUMOylate target proteins	4/313	183/11091	0.763710642936386	0.999987363678753	0.999987363678753	BLM/HIPK2/NCOR2/NSMCE2	4
R-HSA-3781865	Diseases of glycosylation	6/536	144/11091	0.70196551308631	0.999999996669433	0.955860567567899	ADAMTS3/C1GALT1C1/CHSY1/EXT1/LFNG/VCAN	6		R-HSA-5693607	Processing of DNA double-strand break ends	2/313	97/11091	0.763786051665616	0.999987363678753	0.999987363678753	BLM/CCNA1	2
R-HSA-1227986	Signaling by ERBB2	2/536	50/11091	0.703329360583042	0.999999996669433	0.955860567567899	AKT1/MATK	2		R-HSA-2173793	Transcriptional activity of SMAD2/SMAD3:SMAD4 heterotrimer	1/313	51/11091	0.768534206652353	0.999987363678753	0.999987363678753	NCOR2	1
R-HSA-72165	mRNA Splicing - Minor Pathway	2/536	50/11091	0.703329360583042	0.999999996669433	0.955860567567899	PRPF8/SNRNP200	2		R-HSA-6811436	COPI-independent Golgi-to-ER retrograde traffic	1/313	51/11091	0.768534206652353	0.999987363678753	0.999987363678753	GALNT2	1
R-HSA-9833482	PKR-mediated signaling	3/536	75/11091	0.709567921796962	0.999999996669433	0.955860567567899	DNAJC3/HSPA1A/MAP2K6	3		R-HSA-5619102	SLC transporter disorders	2/313	98/11091	0.76874490626701	0.999987363678753	0.999987363678753	SLC1A3/SLC7A7	2
R-HSA-1187000	Fertilization	1/536	25/11091	0.710538462950241	0.999999996669433	0.955860567567899	HVCN1	1		R-HSA-5620912	Anchoring of the basal body to the plasma membrane	2/313	98/11091	0.76874490626701	0.999987363678753	0.999987363678753	CDK5RAP2/MAPRE1	2
R-HSA-179409	APC-Cdc20 mediated degradation of Nek2A	1/536	25/11091	0.710538462950241	0.999999996669433	0.955860567567899	ANAPC15	1		R-HSA-9837999	Mitochondrial protein degradation	2/313	98/11091	0.76874490626701	0.999987363678753	0.999987363678753	ACAD8/ALAS1	2
R-HSA-210991	Basigin interactions	1/536	25/11091	0.710538462950241	0.999999996669433	0.955860567567899	SLC7A7	1		R-HSA-1257604	PIP3 activates AKT signaling	6/313	268/11091	0.772671173234078	0.999987363678753	0.999987363678753	CD86/HGF/IER3/IL1RAP/NEDD4/PIK3CB	6
R-HSA-400685	Sema4D in semaphorin signaling	1/536	25/11091	0.710538462950241	0.999999996669433	0.955860567567899	LIMK2	1		R-HSA-6811434	COPI-dependent Golgi-to-ER retrograde traffic	2/313	99/11091	0.773613147177115	0.999987363678753	0.999987363678753	KIF1B/KIF3C	2
R-HSA-933542	TRAF6 mediated NF-kB activation	1/536	25/11091	0.710538462950241	0.999999996669433	0.955860567567899	S100A12	1		R-HSA-2428928	IRS-related events triggered by IGF1R	1/313	52/11091	0.775096597351431	0.999987363678753	0.999987363678753	PIK3CB	1
R-HSA-977068	Termination of O-glycan biosynthesis	1/536	25/11091	0.710538462950241	0.999999996669433	0.955860567567899	ST6GALNAC3	1		R-HSA-381070	IRE1alpha activates chaperones	1/313	52/11091	0.775096597351431	0.999987363678753	0.999987363678753	WIPI1	1
R-HSA-112043	PLC beta mediated events	2/536	51/11091	0.713656405071065	0.999999996669433	0.955860567567899	ADCY3/PLA2G4A	2		R-HSA-383280	Nuclear Receptor transcription pathway	1/313	52/11091	0.775096597351431	0.999987363678753	0.999987363678753	NCOR2	1
R-HSA-2173793	Transcriptional activity of SMAD2/SMAD3:SMAD4 heterotrimer	2/536	51/11091	0.713656405071065	0.999999996669433	0.955860567567899	MEN1/SKI	2		R-HSA-445717	Aquaporin-mediated transport	1/313	52/11091	0.775096597351431	0.999987363678753	0.999987363678753	ADCY3	1
R-HSA-5620920	Cargo trafficking to the periciliary membrane	2/536	51/11091	0.713656405071065	0.999999996669433	0.955860567567899	EXOC6/RP2	2		R-HSA-6781823	Formation of TC-NER Pre-Incision Complex	1/313	52/11091	0.775096597351431	0.999987363678753	0.999987363678753	COPS5	1
R-HSA-5663202	Diseases of signal transduction by growth factor receptors and second messengers	20/536	459/11091	0.717725064371572	0.999999996669433	0.955860567567899	ADAM17/AGTRAP/AKT1/BAG4/BCL2A1/CD86/FGFR1OP2/FLT3/HGF/HIP1/IL10/IL10RA/IRS2/JAK2/KL/KREMEN1/PAPSS1/PIK3AP1/PIK3CB/PRR5	20		R-HSA-72695	Formation of the ternary complex, and subsequently, the 43S complex	1/313	52/11091	0.775096597351431	0.999987363678753	0.999987363678753	EIF3C	1
R-HSA-9659379	Sensory processing of sound	3/536	76/11091	0.718010468099822	0.999999996669433	0.955860567567899	CAPZA2/EPB41L3/KCNMA1	3		R-HSA-9006925	Intracellular signaling by second messengers	7/313	310/11091	0.777059520044955	0.999987363678753	0.999987363678753	ADCY3/CD86/HGF/IER3/IL1RAP/NEDD4/PIK3CB	7
R-HSA-416476	G alpha (q) signalling events	9/536	216/11091	0.723001456764321	0.999999996669433	0.955860567567899	ANXA1/FFAR3/FPR2/GNG10/KISS1R/LTB4R/PROK2/PTGFR/UTS2	9		R-HSA-112315	Transmission across Chemical Synapses	6/313	270/11091	0.778698542056242	0.999987363678753	0.999987363678753	ADCY3/GABBR1/LIN7A/PRKAA1/SLC1A3/SYN2	6
R-HSA-2980766	Nuclear Envelope Breakdown	2/536	52/11091	0.723680485503944	0.999999996669433	0.955860567567899	LMNB1/LPIN2	2		R-HSA-177929	Signaling by EGFR	1/313	53/11091	0.781473512382593	0.999987363678753	0.999987363678753	PAG1	1
R-HSA-445717	Aquaporin-mediated transport	2/536	52/11091	0.723680485503944	0.999999996669433	0.955860567567899	ADCY3/GNG10	2		R-HSA-2428924	IGF1R signaling cascade	1/313	53/11091	0.781473512382593	0.999987363678753	0.999987363678753	PIK3CB	1
R-HSA-5654736	Signaling by FGFR1	2/536	52/11091	0.723680485503944	0.999999996669433	0.955860567567899	KL/SPRY2	2		R-HSA-2990846	SUMOylation	4/313	189/11091	0.785240254721134	0.999987363678753	0.999987363678753	BLM/HIPK2/NCOR2/NSMCE2	4
R-HSA-180024	DARPP-32 events	1/536	26/11091	0.724559010922288	0.999999996669433	0.955860567567899	PDE4B	1		R-HSA-2404192	Signaling by Type 1 Insulin-like Growth Factor 1 Receptor (IGF1R)	1/313	54/11091	0.787670177595879	0.999987363678753	0.999987363678753	PIK3CB	1
R-HSA-1971475	A tetrasaccharide linker sequence is required for GAG synthesis	1/536	26/11091	0.724559010922288	0.999999996669433	0.955860567567899	VCAN	1		R-HSA-5620924	Intraflagellar transport	1/313	54/11091	0.787670177595879	0.999987363678753	0.999987363678753	KIF3C	1
R-HSA-70263	Gluconeogenesis	1/536	26/11091	0.724559010922288	0.999999996669433	0.955860567567899	FBP1	1		R-HSA-74751	Insulin receptor signalling cascade	1/313	54/11091	0.787670177595879	0.999987363678753	0.999987363678753	PIK3CB	1
R-HSA-975576	N-glycan antennae elongation in the medial/trans-Golgi	1/536	26/11091	0.724559010922288	0.999999996669433	0.955860567567899	B4GALT4	1		R-HSA-8848021	Signaling by PTK6	1/313	54/11091	0.787670177595879	0.999987363678753	0.999987363678753	SOCS3	1
R-HSA-9009391	Extra-nuclear estrogen signaling	3/536	77/11091	0.726261627509398	0.999999996669433	0.955860567567899	AKT1/GNG10/MMP9	3		R-HSA-9006927	Signaling by Non-Receptor Tyrosine Kinases	1/313	54/11091	0.787670177595879	0.999987363678753	0.999987363678753	SOCS3	1
R-HSA-909733	Interferon alpha/beta signaling	3/536	77/11091	0.726261627509398	0.999999996669433	0.955860567567899	ISG20/JAK1/SOCS3	3		R-HSA-382556	ABC-family proteins mediated transport	2/313	103/11091	0.792202991358386	0.999987363678753	0.999987363678753	ABCF1/ERLIN1	2
R-HSA-453279	Mitotic G1 phase and G1/S transition	6/536	149/11091	0.732538222911488	0.999999996669433	0.955860567567899	AKT1/CCNA1/CCNH/CDK4/CDKN1C/JAK2	6		R-HSA-429914	Deadenylation-dependent mRNA decay	1/313	55/11091	0.793691672061086	0.999987363678753	0.999987363678753	EXOSC4	1
R-HSA-1660499	Synthesis of PIPs at the plasma membrane	2/536	53/11091	0.733406704270678	0.999999996669433	0.955860567567899	BMX/PIK3CB	2		R-HSA-6794361	Neurexins and neuroligins	1/313	55/11091	0.793691672061086	0.999987363678753	0.999987363678753	LIN7A	1
R-HSA-446193	Biosynthesis of the N-glycan precursor (dolichol lipid-linked oligosaccharide, LLO) and transfer to a nascent protein	3/536	78/11091	0.734322871909164	0.999999996669433	0.955860567567899	NAGK/NPL/ST6GALNAC3	3		R-HSA-9013409	RHOJ GTPase cycle	1/313	55/11091	0.793691672061086	0.999987363678753	0.999987363678753	STOM	1
R-HSA-5619084	ABC transporter disorders	3/536	78/11091	0.734322871909164	0.999999996669433	0.955860567567899	ABCA1/ABCC2/ERLIN1	3		R-HSA-2187338	Visual phototransduction	2/313	104/11091	0.796635480496269	0.999987363678753	0.999987363678753	DHRS9/PLB1	2
R-HSA-983168	Antigen processing: Ubiquitination & Proteasome degradation	13/536	309/11091	0.736407340529458	0.999999996669433	0.955860567567899	FBXL4/FBXO30/KBTBD6/KBTBD7/KLHL2/NEDD4/RLIM/RNF144B/RNF19B/SOCS3/UBE2F/UBE2J1/WSB1	13		R-HSA-5578775	Ion homeostasis	1/313	56/11091	0.799542932177512	0.999987363678753	0.999987363678753	ASPH	1
R-HSA-1368108	BMAL1:CLOCK,NPAS2 activates circadian gene expression	1/536	27/11091	0.737901656213354	0.999999996669433	0.955860567567899	BHLHE40	1		R-HSA-1236975	Antigen processing-Cross presentation	2/313	105/11091	0.800984318549137	0.999987363678753	0.999987363678753	CYBB/FCGR1A	2
R-HSA-1538133	G0 and Early G1	1/536	27/11091	0.737901656213354	0.999999996669433	0.955860567567899	CCNA1	1		R-HSA-9612973	Autophagy	3/313	151/11091	0.803845700240493	0.999987363678753	0.999987363678753	PLIN3/PRKAA1/WIPI1	3
R-HSA-167160	RNA Pol II CTD phosphorylation and interaction with CE during HIV infection	1/536	27/11091	0.737901656213354	0.999999996669433	0.955860567567899	CCNH	1		R-HSA-6784531	tRNA processing in the nucleus	1/313	57/11091	0.805228755668988	0.999987363678753	0.999987363678753	ZBTB8OS	1
R-HSA-354192	Integrin signaling	1/536	27/11091	0.737901656213354	0.999999996669433	0.955860567567899	AKT1	1		R-HSA-75893	TNF signaling	1/313	57/11091	0.805228755668988	0.999987363678753	0.999987363678753	SPPL2A	1
R-HSA-77075	RNA Pol II CTD phosphorylation and interaction with CE	1/536	27/11091	0.737901656213354	0.999999996669433	0.955860567567899	CCNH	1		R-HSA-8856825	Cargo recognition for clathrin-mediated endocytosis	2/313	106/11091	0.805250678402683	0.999987363678753	0.999987363678753	AGFG1/COPS5	2
R-HSA-9648002	RAS processing	1/536	27/11091	0.737901656213354	0.999999996669433	0.955860567567899	LYPLA1	1		R-HSA-917937	Iron uptake and transport	1/313	58/11091	0.810753805467394	0.999987363678753	0.999987363678753	ATP6V1C1	1
R-HSA-9733709	Cardiogenesis	1/536	27/11091	0.737901656213354	0.999999996669433	0.955860567567899	SMAD1	1		R-HSA-163685	Integration of energy metabolism	2/313	108/11091	0.813540657232743	0.999987363678753	0.999987363678753	ADCY3/GNAQ	2
R-HSA-2559586	DNA Damage/Telomere Stress Induced Senescence	3/536	79/11091	0.742195844546937	0.999999996669433	0.955860567567899	CABIN1/CCNA1/LMNB1	3		R-HSA-73887	Death Receptor Signaling	3/313	154/11091	0.814429399145542	0.999987363678753	0.999987363678753	APH1B/SPPL2A/TNFRSF10D	3
R-HSA-6806834	Signaling by MET	3/536	79/11091	0.742195844546937	0.999999996669433	0.955860567567899	HGF/RANBP9/SPINT2	3		R-HSA-380108	Chemokine receptors bind chemokines	1/313	59/11091	0.81612261348776	0.999987363678753	0.999987363678753	CCR1	1
R-HSA-9662361	Sensory processing of sound by outer hair cells of the cochlea	2/536	54/11091	0.742840378678782	0.999999996669433	0.955860567567899	EPB41L3/KCNMA1	2		R-HSA-72649	Translation initiation complex formation	1/313	59/11091	0.81612261348776	0.999987363678753	0.999987363678753	EIF3C	1
R-HSA-416482	G alpha (12/13) signalling events	3/536	80/11091	0.749882346570027	0.999999996669433	0.955860567567899	ARHGEF18/FGD4/GNG10	3		R-HSA-72702	Ribosomal scanning and start codon recognition	1/313	59/11091	0.81612261348776	0.999987363678753	0.999987363678753	EIF3C	1
R-HSA-164952	The role of Nef in HIV-1 replication and disease pathogenesis	1/536	28/11091	0.750599117553705	0.999999996669433	0.955860567567899	ELMO1	1		R-HSA-110328	Recognition and association of DNA glycosylase with site containing an affected pyrimidine	1/313	60/11091	0.821339584297979	0.999987363678753	0.999987363678753	NEIL1	1
R-HSA-400042	Adrenaline,noradrenaline inhibits insulin secretion	1/536	28/11091	0.750599117553705	0.999999996669433	0.955860567567899	GNG10	1		R-HSA-110329	Cleavage of the damaged pyrimidine	1/313	60/11091	0.821339584297979	0.999987363678753	0.999987363678753	NEIL1	1
R-HSA-69205	G1/S-Specific Transcription	1/536	28/11091	0.750599117553705	0.999999996669433	0.955860567567899	CCNA1	1		R-HSA-187577	SCF(Skp2)-mediated degradation of p27/p21	1/313	60/11091	0.821339584297979	0.999987363678753	0.999987363678753	CCNA1	1
R-HSA-9682385	FLT3 signaling in disease	1/536	28/11091	0.750599117553705	0.999999996669433	0.955860567567899	FLT3	1		R-HSA-72662	Activation of the mRNA upon binding of the cap-binding complex and eIFs, and subsequent binding to 43S	1/313	60/11091	0.821339584297979	0.999987363678753	0.999987363678753	EIF3C	1
R-HSA-9759475	Regulation of CDH11 Expression and Function	1/536	28/11091	0.750599117553705	0.999999996669433	0.955860567567899	ZEB2	1		R-HSA-73928	Depyrimidination	1/313	60/11091	0.821339584297979	0.999987363678753	0.999987363678753	NEIL1	1
R-HSA-8951664	Neddylation	10/536	246/11091	0.75706201437401	0.999999996669433	0.955860567567899	CISH/FBXL4/FBXO30/FEM1C/KBTBD6/KBTBD7/KLHL2/SOCS3/UBE2F/WSB1	10		R-HSA-2559582	Senescence-Associated Secretory Phenotype (SASP)	2/313	110/11091	0.821514795627048	0.999987363678753	0.999987363678753	CCNA1/IGFBP7	2
R-HSA-9012999	RHO GTPase cycle	19/536	449/11091	0.759140755542816	0.999999996669433	0.955860567567899	ARHGAP18/ARHGEF18/CCDC115/CDC42EP3/CEP97/CKAP4/CPD/CYFIP1/FGD4/FLOT2/HSP90AB1/LMNB1/PLEKHG1/RHOU/STIP1/STOM/TAGAP/TEX2/TMOD3	19		R-HSA-9748784	Drug ADME	2/313	110/11091	0.821514795627048	0.999987363678753	0.999987363678753	GGT1/HPRT1	2
R-HSA-199977	ER to Golgi Anterograde Transport	6/536	154/11091	0.760830629549324	0.999999996669433	0.955860567567899	CAPZA2/CD55/CD59/F5/F8/SEC24A	6		R-HSA-977225	Amyloid fiber formation	2/313	110/11091	0.821514795627048	0.999987363678753	0.999987363678753	APH1B/CST3	2
R-HSA-73887	Death Receptor Signaling	6/536	154/11091	0.760830629549324	0.999999996669433	0.955860567567899	ADAM17/ARHGEF18/BAG4/FGD4/SPPL2A/TNFSF10	6		R-HSA-2022090	Assembly of collagen fibrils and other multimeric structures	1/313	61/11091	0.826408998686043	0.999987363678753	0.999987363678753	MMP9	1
R-HSA-112040	G-protein mediated events	2/536	56/11091	0.760852245311046	0.999999996669433	0.955860567567899	ADCY3/PLA2G4A	2		R-HSA-2029482	Regulation of actin dynamics for phagocytic cup formation	1/313	61/11091	0.826408998686043	0.999987363678753	0.999987363678753	FCGR1A	1
R-HSA-5578775	Ion homeostasis	2/536	56/11091	0.760852245311046	0.999999996669433	0.955860567567899	ASPH/SLC8A1	2		R-HSA-5678895	Defective CFTR causes cystic fibrosis	1/313	61/11091	0.826408998686043	0.999987363678753	0.999987363678753	ERLIN1	1
R-HSA-1614635	Sulfur amino acid metabolism	1/536	29/11091	0.762682537330548	0.999999996669433	0.955860567567899	GOT2	1		R-HSA-157579	Telomere Maintenance	2/313	112/11091	0.829182438832779	0.999987363678753	0.999987363678753	BLM/CCNA1	2
R-HSA-186763	Downstream signal transduction	1/536	29/11091	0.762682537330548	0.999999996669433	0.955860567567899	PIK3CB	1		R-HSA-983705	Signaling by the B Cell Receptor (BCR)	2/313	112/11091	0.829182438832779	0.999987363678753	0.999987363678753	FKBP1A/NFKBIE	2
R-HSA-390918	Peroxisomal lipid metabolism	1/536	29/11091	0.762682537330548	0.999999996669433	0.955860567567899	PECR	1		R-HSA-4086398	Ca2+ pathway	1/313	62/11091	0.831335017127681	0.999987363678753	0.999987363678753	NLK	1
R-HSA-5654732	Negative regulation of FGFR3 signaling	1/536	29/11091	0.762682537330548	0.999999996669433	0.955860567567899	SPRY2	1		R-HSA-73929	Base-Excision Repair, AP Site Formation	1/313	62/11091	0.831335017127681	0.999987363678753	0.999987363678753	NEIL1	1
R-HSA-5669034	TNFs bind their physiological receptors	1/536	29/11091	0.762682537330548	0.999999996669433	0.955860567567899	TNFSF13B	1		R-HSA-112314	Neurotransmitter receptors and postsynaptic signal transmission	4/313	205/11091	0.835069127482113	0.999987363678753	0.999987363678753	ADCY3/GABBR1/LIN7A/PRKAA1	4
R-HSA-72086	mRNA Capping	1/536	29/11091	0.762682537330548	0.999999996669433	0.955860567567899	CCNH	1		R-HSA-1226099	Signaling by FGFR in disease	1/313	63/11091	0.836121683157152	0.999987363678753	0.999987363678753	GTF2F2	1
R-HSA-9615017	FOXO-mediated transcription of oxidative stress, metabolic and neuronal genes	1/536	29/11091	0.762682537330548	0.999999996669433	0.955860567567899	RETN	1		R-HSA-375165	NCAM signaling for neurite out-growth	1/313	63/11091	0.836121683157152	0.999987363678753	0.999987363678753	RPS6KA5	1
R-HSA-9683701	Translation of Structural Proteins	1/536	29/11091	0.762682537330548	0.999999996669433	0.955860567567899	ST6GALNAC3	1		R-HSA-9033241	Peroxisomal protein import	1/313	63/11091	0.836121683157152	0.999987363678753	0.999987363678753	PECR	1
R-HSA-983170	Antigen Presentation: Folding, assembly and peptide loading of class I MHC	1/536	29/11091	0.762682537330548	0.999999996669433	0.955860567567899	SEC24A	1		R-HSA-1442490	Collagen degradation	1/313	64/11091	0.840772926643896	0.999987363678753	0.999987363678753	MMP9	1
R-HSA-1638091	Heparan sulfate/heparin (HS-GAG) metabolism	2/536	57/11091	0.769441866402272	0.999999996669433	0.955860567567899	EXT1/VCAN	2		R-HSA-9707564	Cytoprotection by HMOX1	1/313	64/11091	0.840772926643896	0.999987363678753	0.999987363678753	NCOR2	1
R-HSA-418990	Adherens junctions interactions	2/536	57/11091	0.769441866402272	0.999999996669433	0.955860567567899	ANG/ZEB2	2		R-HSA-9609507	Protein localization	3/313	164/11091	0.846279993637048	0.999987363678753	0.999987363678753	CHCHD7/GRPEL1/PECR	3
R-HSA-5576891	Cardiac conduction	5/536	132/11091	0.771040475817681	0.999999996669433	0.955860567567899	ASPH/FGF13/KCNE1/MME/SLC8A1	5		R-HSA-69563	p53-Dependent G1 DNA Damage Response	1/313	66/11091	0.849684316164676	0.999987363678753	0.999987363678753	CCNA1	1
R-HSA-418594	G alpha (i) signalling events	13/536	318/11091	0.771910812970391	0.999999996669433	0.955860567567899	ADCY3/ADORA3/ANXA1/C3AR1/CCL4/CCL5/CCR3/CXCL8/FPR2/GNG10/HCAR3/PDE4B/PLA2G4A	13		R-HSA-69580	p53-Dependent G1/S DNA damage checkpoint	1/313	66/11091	0.849684316164676	0.999987363678753	0.999987363678753	CCNA1	1
R-HSA-109581	Apoptosis	7/536	180/11091	0.773305372840639	0.999999996669433	0.955860567567899	AKT1/BMX/CD14/HMGB2/LMNB1/TLR4/TNFSF10	7		R-HSA-373760	L1CAM interactions	2/313	119/11091	0.853738831718661	0.999987363678753	0.999987363678753	ALCAM/RPS6KA5	2
R-HSA-114452	Activation of BH3-only proteins	1/536	30/11091	0.774181557398423	0.999999996669433	0.955860567567899	AKT1	1		R-HSA-1169091	Activation of NF-kappaB in B cells	1/313	67/11091	0.853951781837279	0.999987363678753	0.999987363678753	NFKBIE	1
R-HSA-201556	Signaling by ALK	1/536	30/11091	0.774181557398423	0.999999996669433	0.955860567567899	PIK3CB	1		R-HSA-5357801	Programmed Cell Death	4/313	213/11091	0.856141845112663	0.999987363678753	0.999987363678753	BMX/FLOT1/HMGB2/MLKL	4
R-HSA-2173795	Downregulation of SMAD2/3:SMAD4 transcriptional activity	1/536	30/11091	0.774181557398423	0.999999996669433	0.955860567567899	SKI	1		R-HSA-5658442	Regulation of RAS by GAPs	1/313	68/11091	0.858098470179526	0.999987363678753	0.999987363678753	SPRED2	1
R-HSA-4090294	SUMOylation of intracellular receptors	1/536	30/11091	0.774181557398423	0.999999996669433	0.955860567567899	PPARG	1		R-HSA-69615	G1/S DNA Damage Checkpoints	1/313	68/11091	0.858098470179526	0.999987363678753	0.999987363678753	CCNA1	1
R-HSA-418360	Platelet calcium homeostasis	1/536	30/11091	0.774181557398423	0.999999996669433	0.955860567567899	SLC8A1	1		R-HSA-1428517	Aerobic respiration and respiratory electron transport	4/313	215/11091	0.861039321671679	0.999987363678753	0.999987363678753	LDHA/NDUFAF1/NDUFB3/TRAP1	4
R-HSA-8874081	MET activates PTK2 signaling	1/536	30/11091	0.774181557398423	0.999999996669433	0.955860567567899	HGF	1		R-HSA-388841	Costimulation by the CD28 family	1/313	69/11091	0.862127788770999	0.999987363678753	0.999987363678753	CD86	1
R-HSA-1236394	Signaling by ERBB4	2/536	58/11091	0.777761748168856	0.999999996669433	0.955860567567899	ADAM17/NEDD4	2		R-HSA-8948751	Regulation of PTEN stability and activity	1/313	69/11091	0.862127788770999	0.999987363678753	0.999987363678753	NEDD4	1
R-HSA-186797	Signaling by PDGF	2/536	58/11091	0.777761748168856	0.999999996669433	0.955860567567899	PDGFC/PIK3CB	2		R-HSA-5685942	HDR through Homologous Recombination (HRR)	1/313	70/11091	0.866043049351174	0.999987363678753	0.999987363678753	BLM	1
R-HSA-6802957	Oncogenic MAPK signaling	3/536	84/11091	0.778804492631612	0.999999996669433	0.955860567567899	AGTRAP/JAK2/PAPSS1	3		R-HSA-68949	Orc1 removal from chromatin	1/313	71/11091	0.869847470506521	0.999987363678753	0.999987363678753	CCNA1	1
R-HSA-2672351	Stimuli-sensing channels	4/536	109/11091	0.778980000673951	0.999999996669433	0.955860567567899	ANO10/ASPH/SGK1/STOM	4		R-HSA-1445148	Translocation of SLC2A4 (GLUT4) to the plasma membrane	1/313	72/11091	0.873544180282515	0.999987363678753	0.999987363678753	EXOC6	1
R-HSA-9748784	Drug ADME	4/536	110/11091	0.784997927309426	0.999999996669433	0.955860567567899	ABCC2/ADA/GSTP1/SLC28A3	4		R-HSA-174184	Cdc20:Phospho-APC/C mediated degradation of Cyclin A	1/313	72/11091	0.873544180282515	0.999987363678753	0.999987363678753	CCNA1	1
R-HSA-182971	EGFR downregulation	1/536	31/11091	0.785124391250194	0.999999996669433	0.955860567567899	SPRY2	1		R-HSA-69017	CDK-mediated phosphorylation and removal of Cdc6	1/313	72/11091	0.873544180282515	0.999987363678753	0.999987363678753	CCNA1	1
R-HSA-196807	Nicotinate metabolism	1/536	31/11091	0.785124391250194	0.999999996669433	0.955860567567899	BST1	1		R-HSA-179419	APC:Cdc20 mediated degradation of cell cycle proteins prior to satisfation of the cell cycle checkpoint	1/313	73/11091	0.877136218722625	0.999987363678753	0.999987363678753	CCNA1	1
R-HSA-2022928	HS-GAG biosynthesis	1/536	31/11091	0.785124391250194	0.999999996669433	0.955860567567899	EXT1	1		R-HSA-5619115	Disorders of transmembrane transporters	3/313	176/11091	0.878158736723416	0.999987363678753	0.999987363678753	ERLIN1/SLC1A3/SLC7A7	3
R-HSA-2122948	Activated NOTCH1 Transmits Signal to the Nucleus	1/536	31/11091	0.785124391250194	0.999999996669433	0.955860567567899	ADAM17	1		R-HSA-6807505	RNA polymerase II transcribes snRNA genes	1/313	74/11091	0.880626540336332	0.999987363678753	0.999987363678753	GTF2F2	1
R-HSA-5654687	Downstream signaling of activated FGFR1	1/536	31/11091	0.785124391250194	0.999999996669433	0.955860567567899	KL	1		R-HSA-9013408	RHOG GTPase cycle	1/313	74/11091	0.880626540336332	0.999987363678753	0.999987363678753	PLEKHG3	1
R-HSA-5654733	Negative regulation of FGFR4 signaling	1/536	31/11091	0.785124391250194	0.999999996669433	0.955860567567899	SPRY2	1		R-HSA-3247509	Chromatin modifying enzymes	5/313	270/11091	0.88299090858149	0.999987363678753	0.999987363678753	ENY2/JMJD6/MSL3/NCOR2/PADI4	5
R-HSA-9759476	Regulation of Homotypic Cell-Cell Adhesion	1/536	31/11091	0.785124391250194	0.999999996669433	0.955860567567899	ZEB2	1		R-HSA-4839726	Chromatin organization	5/313	270/11091	0.88299090858149	0.999987363678753	0.999987363678753	ENY2/JMJD6/MSL3/NCOR2/PADI4	5
R-HSA-9764260	Regulation of Expression and Function of Type II Classical Cadherins	1/536	31/11091	0.785124391250194	0.999999996669433	0.955860567567899	ZEB2	1		R-HSA-174824	Plasma lipoprotein assembly, remodeling, and clearance	1/313	75/11091	0.884018016498148	0.999987363678753	0.999987363678753	SAR1B	1
R-HSA-193648	NRAGE signals death through JNK	2/536	59/11091	0.78581784374609	0.999999996669433	0.955860567567899	ARHGEF18/FGD4	2		R-HSA-176409	APC/C:Cdc20 mediated degradation of mitotic proteins	1/313	75/11091	0.884018016498148	0.999987363678753	0.999987363678753	CCNA1	1
R-HSA-9013406	RHOQ GTPase cycle	2/536	59/11091	0.78581784374609	0.999999996669433	0.955860567567899	CDC42EP3/STOM	2		R-HSA-176814	Activation of APC/C and APC/C:Cdc20 mediated degradation of mitotic proteins	1/313	76/11091	0.887313437779564	0.999987363678753	0.999987363678753	CCNA1	1
R-HSA-9664407	Parasite infection	2/536	59/11091	0.78581784374609	0.999999996669433	0.955860567567899	CYFIP1/ELMO1	2		R-HSA-204998	Cell death signalling via NRAGE, NRIF and NADE	1/313	76/11091	0.887313437779564	0.999987363678753	0.999987363678753	APH1B	1
R-HSA-9664417	Leishmania phagocytosis	2/536	59/11091	0.78581784374609	0.999999996669433	0.955860567567899	CYFIP1/ELMO1	2		R-HSA-3000178	ECM proteoglycans	1/313	76/11091	0.887313437779564	0.999987363678753	0.999987363678753	ITGA7	1
R-HSA-9664422	FCGR3A-mediated phagocytosis	2/536	59/11091	0.78581784374609	0.999999996669433	0.955860567567899	CYFIP1/ELMO1	2		R-HSA-418594	G alpha (i) signalling events	6/313	318/11091	0.889691578680078	0.999987363678753	0.999987363678753	ADCY3/ANXA1/CCR1/GABBR1/GNAQ/PDE4D	6
R-HSA-9694516	SARS-CoV-2 Infection	12/536	299/11091	0.78615558564798	0.999999996669433	0.955860567567899	AKT1/ANO10/CTSL/HSP90AB1/JAK1/NLRP12/SEC24A/SRPK1/ST6GALNAC3/TLR2/TLR8/ZDHHC20	12		R-HSA-6781827	Transcription-Coupled Nucleotide Excision Repair (TC-NER)	1/313	77/11091	0.890515516215787	0.999987363678753	0.999987363678753	COPS5	1
R-HSA-163200	Respiratory electron transport, ATP synthesis by chemiosmotic coupling, and heat production by uncoupling proteins.	5/536	136/11091	0.792934380302589	0.999999996669433	0.955860567567899	GOT2/ND2/NDUFAF1/NDUFAF7/UCP2	5		R-HSA-8852276	The role of GTSE1 in G2/M progression after G2 checkpoint	1/313	77/11091	0.890515516215787	0.999987363678753	0.999987363678753	MAPRE1	1
R-HSA-187577	SCF(Skp2)-mediated degradation of p27/p21	2/536	60/11091	0.793616161790804	0.999999996669433	0.955860567567899	CCNA1/CDK4	2		R-HSA-9009391	Extra-nuclear estrogen signaling	1/313	77/11091	0.890515516215787	0.999987363678753	0.999987363678753	MMP9	1
R-HSA-1251985	Nuclear signaling by ERBB4	1/536	32/11091	0.79553789272306	0.999999996669433	0.955860567567899	ADAM17	1		R-HSA-422356	Regulation of insulin secretion	1/313	78/11091	0.893626887509092	0.999987363678753	0.999987363678753	GNAQ	1
R-HSA-451326	Activation of kainate receptors upon glutamate binding	1/536	32/11091	0.79553789272306	0.999999996669433	0.955860567567899	GNG10	1		R-HSA-5619084	ABC transporter disorders	1/313	78/11091	0.893626887509092	0.999987363678753	0.999987363678753	ERLIN1	1
R-HSA-456926	Thrombin signalling through proteinase activated receptors (PARs)	1/536	32/11091	0.79553789272306	0.999999996669433	0.955860567567899	GNG10	1		R-HSA-2454202	Fc epsilon receptor (FCERI) signaling	2/313	134/11091	0.895874333744573	0.999987363678753	0.999987363678753	FCER1G/PIK3CB	2
R-HSA-5626467	RHO GTPases activate IQGAPs	1/536	32/11091	0.79553789272306	0.999999996669433	0.955860567567899	MEN1	1		R-HSA-5693567	HDR through Homologous Recombination (HRR) or Single Strand Annealing (SSA)	2/313	134/11091	0.895874333744573	0.999987363678753	0.999987363678753	BLM/CCNA1	2
R-HSA-73863	RNA Polymerase I Transcription Termination	1/536	32/11091	0.79553789272306	0.999999996669433	0.955860567567899	CCNH	1		R-HSA-2559586	DNA Damage/Telomere Stress Induced Senescence	1/313	79/11091	0.896650113170551	0.999987363678753	0.999987363678753	CCNA1	1
R-HSA-8941326	RUNX2 regulates bone development	1/536	32/11091	0.79553789272306	0.999999996669433	0.955860567567899	SMAD1	1		R-HSA-8852135	Protein ubiquitination	1/313	79/11091	0.896650113170551	0.999987363678753	0.999987363678753	UBA6	1
R-HSA-983695	Antigen activates B Cell Receptor (BCR) leading to generation of second messengers	1/536	32/11091	0.79553789272306	0.999999996669433	0.955860567567899	PIK3AP1	1		R-HSA-112316	Neuronal System	8/313	410/11091	0.897744780600644	0.999987363678753	0.999987363678753	ADCY3/FLOT1/GABBR1/IL1RAP/LIN7A/PRKAA1/SLC1A3/SYN2	8
R-HSA-611105	Respiratory electron transport	4/536	112/11091	0.79664215171473	0.999999996669433	0.955860567567899	GOT2/ND2/NDUFAF1/NDUFAF7	4		R-HSA-176408	Regulation of APC/C activators between G1/S and early anaphase	1/313	80/11091	0.899587682601864	0.999987363678753	0.999987363678753	CCNA1	1
R-HSA-446203	Asparagine N-linked glycosylation	12/536	304/11091	0.804165200786496	0.999999996669433	0.955860567567899	ASGR2/B4GALT4/CAPZA2/CD55/CD59/F5/F8/MAN1A1/NAGK/NPL/SEC24A/ST6GALNAC3	12		R-HSA-438064	Post NMDA receptor activation events	1/313	80/11091	0.899587682601864	0.999987363678753	0.999987363678753	PRKAA1	1
R-HSA-2565942	Regulation of PLK1 Activity at G2/M Transition	3/536	88/11091	0.804919985460006	0.999999996669433	0.955860567567899	CDK5RAP2/PPP1R12A/TUBB	3		R-HSA-162599	Late Phase of HIV Life Cycle	2/313	136/11091	0.900553920898281	0.999987363678753	0.999987363678753	CTDP1/GTF2F2	2
R-HSA-113418	Formation of the Early Elongation Complex	1/536	33/11091	0.805447621405621	0.999999996669433	0.955860567567899	CCNH	1		R-HSA-9663891	Selective autophagy	1/313	81/11091	0.902442015118949	0.999987363678753	0.999987363678753	PLIN3	1
R-HSA-167158	Formation of the HIV-1 Early Elongation Complex	1/536	33/11091	0.805447621405621	0.999999996669433	0.955860567567899	CCNH	1		R-HSA-8878171	Transcriptional regulation by RUNX1	4/313	236/11091	0.904411073857272	0.999987363678753	0.999987363678753	CR1/HIPK2/LMO2/SOCS3	4
R-HSA-168274	Export of Viral Ribonucleoproteins from Nucleus	1/536	33/11091	0.805447621405621	0.999999996669433	0.955860567567899	HSPA1A	1		R-HSA-168928	DDX58/IFIH1-mediated induction of interferon-alpha/beta	1/313	82/11091	0.905215461918928	0.999987363678753	0.999987363678753	S100A12	1
R-HSA-420092	Glucagon-type ligand receptors	1/536	33/11091	0.805447621405621	0.999999996669433	0.955860567567899	GNG10	1		R-HSA-2871837	FCERI mediated NF-kB activation	1/313	82/11091	0.905215461918928	0.999987363678753	0.999987363678753	FCER1G	1
R-HSA-9730414	MITF-M-regulated melanocyte development	4/536	114/11091	0.807773644914335	0.999999996669433	0.955860567567899	ATP6V1C1/BCL2A1/CEACAM1/RAB27A	4		R-HSA-9013694	Signaling by NOTCH4	1/313	82/11091	0.905215461918928	0.999987363678753	0.999987363678753	APH1B	1
R-HSA-446728	Cell junction organization	4/536	115/11091	0.813150870068697	0.999999996669433	0.955860567567899	ANG/COL17A1/FLNA/ZEB2	4		R-HSA-195253	Degradation of beta-catenin by the destruction complex	1/313	83/11091	0.907910307992084	0.999987363678753	0.999987363678753	TLE1	1
R-HSA-4085377	SUMOylation of SUMOylation proteins	1/536	34/11091	0.814877904904137	0.999999996669433	0.955860567567899	TOPORS	1		R-HSA-69202	Cyclin E associated events during G1/S transition	1/313	83/11091	0.907910307992084	0.999987363678753	0.999987363678753	CCNA1	1
R-HSA-4791275	Signaling by WNT in cancer	1/536	34/11091	0.814877904904137	0.999999996669433	0.955860567567899	KREMEN1	1		R-HSA-5693538	Homology Directed Repair	2/313	140/11091	0.909331662419731	0.999987363678753	0.999987363678753	BLM/CCNA1	2
R-HSA-5576892	Phase 0 - rapid depolarisation	1/536	34/11091	0.814877904904137	0.999999996669433	0.955860567567899	FGF13	1		R-HSA-73886	Chromosome Maintenance	2/313	140/11091	0.909331662419731	0.999987363678753	0.999987363678753	BLM/CCNA1	2
R-HSA-5654727	Negative regulation of FGFR2 signaling	1/536	34/11091	0.814877904904137	0.999999996669433	0.955860567567899	SPRY2	1		R-HSA-381340	Transcriptional regulation of white adipocyte differentiation	1/313	84/11091	0.910528773980318	0.999987363678753	0.999987363678753	NCOR2	1
R-HSA-1226099	Signaling by FGFR in disease	2/536	63/11091	0.815524978297479	0.999999996669433	0.955860567567899	BAG4/FGFR1OP2	2		R-HSA-5696399	Global Genome Nucleotide Excision Repair (GG-NER)	1/313	84/11091	0.910528773980318	0.999987363678753	0.999987363678753	COPS5	1
R-HSA-201722	Formation of the beta-catenin:TCF transactivating complex	3/536	90/11091	0.816976531678533	0.999999996669433	0.955860567567899	BCL9L/MEN1/RUNX3	3		R-HSA-6802957	Oncogenic MAPK signaling	1/313	84/11091	0.910528773980318	0.999987363678753	0.999987363678753	SPRED2	1
R-HSA-8876198	RAB GEFs exchange GTP for GDP on RABs	3/536	90/11091	0.816976531678533	0.999999996669433	0.955860567567899	AKT1/RAB27A/RAB5C	3		R-HSA-3214847	HATs acetylate histones	2/313	141/11091	0.911410206211415	0.999987363678753	0.999987363678753	ENY2/MSL3	2
R-HSA-1834949	Cytosolic sensors of pathogen-associated DNA	2/536	64/11091	0.822352745608378	0.999999996669433	0.955860567567899	AIM2/PRKDC	2		R-HSA-69656	Cyclin A:Cdk2-associated events at S phase entry	1/313	85/11091	0.913073017983603	0.999987363678753	0.999987363678753	CCNA1	1
R-HSA-1989781	PPARA activates gene expression	4/536	117/11091	0.823536214147999	0.999999996669433	0.955860567567899	ABCA1/ACSL1/G0S2/PPARG	4		R-HSA-912446	Meiotic recombination	1/313	85/11091	0.913073017983603	0.999987363678753	0.999987363678753	BLM	1
R-HSA-9833109	Evasion by RSV of host interferon responses	1/536	35/11091	0.823851898118515	0.999999996669433	0.955860567567899	JAK1	1		R-HSA-9678108	SARS-CoV-1 Infection	2/313	142/11091	0.913444140629785	0.999987363678753	0.999987363678753	FKBP1A/ST6GALNAC3	2
R-HSA-6804756	Regulation of TP53 Activity through Phosphorylation	3/536	92/11091	0.828395015453551	0.999999996669433	0.955860567567899	CCNA1/MAPK14/TAF13	3		R-HSA-373076	Class A/1 (Rhodopsin-like receptors)	6/313	334/11091	0.914261568539842	0.999987363678753	0.999987363678753	ADORA2A/ANXA1/CCR1/FFAR3/LTB4R/NTSR1	6
R-HSA-1268020	Mitochondrial protein import	2/536	65/11091	0.828952996353905	0.999999996669433	0.955860567567899	CHCHD7/COQ2	2		R-HSA-73894	DNA Repair	6/313	335/11091	0.915626630166206	0.999987363678753	0.999987363678753	BLM/CCNA1/COPS5/MAD2L2/MSH3/NEIL1	6
R-HSA-373755	Semaphorin interactions	2/536	65/11091	0.828952996353905	0.999999996669433	0.955860567567899	HSP90AB1/LIMK2	2		R-HSA-500792	GPCR ligand binding	9/313	468/11091	0.917071352515843	0.999987363678753	0.999987363678753	ADM/ADORA2A/ANXA1/CCR1/CD55/FFAR3/GABBR1/LTB4R/NTSR1	9
R-HSA-190861	Gap junction assembly	1/536	36/11091	0.83239163967138	0.999999996669433	0.955860567567899	GJB6	1		R-HSA-174143	APC/C-mediated degradation of cell cycle proteins	1/313	87/11091	0.917947170211856	0.999987363678753	0.999987363678753	CCNA1	1
R-HSA-2173796	SMAD2/SMAD3:SMAD4 heterotrimer regulates transcription	1/536	36/11091	0.83239163967138	0.999999996669433	0.955860567567899	MEN1	1		R-HSA-453276	Regulation of mitotic cell cycle	1/313	87/11091	0.917947170211856	0.999987363678753	0.999987363678753	CCNA1	1
R-HSA-5663213	RHO GTPases Activate WASPs and WAVEs	1/536	36/11091	0.83239163967138	0.999999996669433	0.955860567567899	CYFIP1	1		R-HSA-69275	G2/M Transition	3/313	197/11091	0.920085829237316	0.999987363678753	0.999987363678753	CCNA1/CDK5RAP2/MAPRE1	3
R-HSA-5673000	RAF activation	1/536	36/11091	0.83239163967138	0.999999996669433	0.955860567567899	JAK2	1		R-HSA-2980736	Peptide hormone metabolism	1/313	88/11091	0.92028109748591	0.999987363678753	0.999987363678753	EXOC6	1
R-HSA-9824585	Regulation of MITF-M-dependent genes involved in pigmentation	1/536	36/11091	0.83239163967138	0.999999996669433	0.955860567567899	RAB27A	1		R-HSA-418346	Platelet homeostasis	1/313	88/11091	0.92028109748591	0.999987363678753	0.999987363678753	MAPK14	1
R-HSA-373760	L1CAM interactions	4/536	119/11091	0.833440482631751	0.999999996669433	0.955860567567899	ALCAM/CD24/RANBP9/RPS6KA5	4		R-HSA-9013404	RAC2 GTPase cycle	1/313	88/11091	0.92028109748591	0.999987363678753	0.999987363678753	CYBB	1
R-HSA-400206	Regulation of lipid metabolism by PPARalpha	4/536	119/11091	0.833440482631751	0.999999996669433	0.955860567567899	ABCA1/ACSL1/G0S2/PPARG	4		R-HSA-8856828	Clathrin-mediated endocytosis	2/313	146/11091	0.921150638657611	0.999987363678753	0.999987363678753	AGFG1/COPS5	2
R-HSA-170834	Signaling by TGF-beta Receptor Complex	3/536	94/11091	0.83919832362612	0.999999996669433	0.955860567567899	ARHGEF18/MEN1/SKI	3		R-HSA-453274	Mitotic G2-G2/M phases	3/313	199/11091	0.923302034098459	0.999987363678753	0.999987363678753	CCNA1/CDK5RAP2/MAPRE1	3
R-HSA-8856828	Clathrin-mediated endocytosis	5/536	146/11091	0.840504209976606	0.999999996669433	0.955860567567899	AGFG1/FCHO2/HIP1/RAB5C/REPS2	5		R-HSA-156902	Peptide chain elongation	1/313	90/11091	0.924752280954639	0.999987363678753	0.999987363678753	EEF2	1
R-HSA-111933	Calmodulin induced events	1/536	37/11091	0.840518105626707	0.999999996669433	0.955860567567899	ADCY3	1		R-HSA-201722	Formation of the beta-catenin:TCF transactivating complex	1/313	90/11091	0.924752280954639	0.999987363678753	0.999987363678753	TLE1	1
R-HSA-111997	CaM pathway	1/536	37/11091	0.840518105626707	0.999999996669433	0.955860567567899	ADCY3	1		R-HSA-375276	Peptide ligand-binding receptors	3/313	201/11091	0.92639972431623	0.999987363678753	0.999987363678753	ANXA1/CCR1/NTSR1	3
R-HSA-2129379	Molecules associated with elastic fibres	1/536	37/11091	0.840518105626707	0.999999996669433	0.955860567567899	EMILIN2	1		R-HSA-162587	HIV Life Cycle	2/313	149/11091	0.926502629422232	0.999987363678753	0.999987363678753	CTDP1/GTF2F2	2
R-HSA-5083635	Defective B3GALTL causes PpS	1/536	37/11091	0.840518105626707	0.999999996669433	0.955860567567899	ADAMTS3	1		R-HSA-9018519	Estrogen-dependent gene expression	2/313	149/11091	0.926502629422232	0.999987363678753	0.999987363678753	GTF2F2/TFF3	2
R-HSA-77289	Mitochondrial Fatty Acid Beta-Oxidation	1/536	37/11091	0.840518105626707	0.999999996669433	0.955860567567899	ACOT13	1		R-HSA-69052	Switching of origins to a post-replicative state	1/313	91/11091	0.926893225965201	0.999987363678753	0.999987363678753	CCNA1	1
R-HSA-8964043	Plasma lipoprotein clearance	1/536	37/11091	0.840518105626707	0.999999996669433	0.955860567567899	NPC2	1		R-HSA-73884	Base Excision Repair	1/313	91/11091	0.926893225965201	0.999987363678753	0.999987363678753	NEIL1	1
R-HSA-9029569	NR1H3 & NR1H2 regulate gene expression linked to cholesterol transport and efflux	1/536	37/11091	0.840518105626707	0.999999996669433	0.955860567567899	ABCA1	1		R-HSA-9006931	Signaling by Nuclear Receptors	5/313	298/11091	0.92715559605129	0.999987363678753	0.999987363678753	DHRS9/GTF2F2/MMP9/NCOR2/TFF3	5
R-HSA-373080	Class B/2 (Secretin family receptors)	3/536	95/11091	0.844376555214511	0.999999996669433	0.955860567567899	ADM/CD55/GNG10	3		R-HSA-9694516	SARS-CoV-2 Infection	5/313	299/11091	0.928415988374999	0.999987363678753	0.999987363678753	IFNAR1/SAR1B/SEC24A/ST6GALNAC3/ZDHHC3	5
R-HSA-5658442	Regulation of RAS by GAPs	2/536	68/11091	0.847448347641772	0.999999996669433	0.955860567567899	KBTBD7/RASAL3	2		R-HSA-9705683	SARS-CoV-2-host interactions	3/313	203/11091	0.929382632232419	0.999987363678753	0.999987363678753	IFNAR1/SAR1B/SEC24A	3
R-HSA-5173214	O-glycosylation of TSR domain-containing proteins	1/536	38/11091	0.848251260627981	0.999999996669433	0.955860567567899	ADAMTS3	1		R-HSA-156842	Eukaryotic Translation Elongation	1/313	94/11091	0.932958530753115	0.999987363678753	0.999987363678753	EEF2	1
R-HSA-5696394	DNA Damage Recognition in GG-NER	1/536	38/11091	0.848251260627981	0.999999996669433	0.955860567567899	XPC	1		R-HSA-2408557	Selenocysteine synthesis	1/313	94/11091	0.932958530753115	0.999987363678753	0.999987363678753	SEPHS2	1
R-HSA-6814122	Cooperation of PDCL (PhLP1) and TRiC/CCT in G-protein beta folding	1/536	38/11091	0.848251260627981	0.999999996669433	0.955860567567899	GNG10	1		R-HSA-3214815	HDACs deacetylate histones	1/313	94/11091	0.932958530753115	0.999987363678753	0.999987363678753	NCOR2	1
R-HSA-9013407	RHOH GTPase cycle	1/536	38/11091	0.848251260627981	0.999999996669433	0.955860567567899	STOM	1		R-HSA-69473	G2/M DNA damage checkpoint	1/313	94/11091	0.932958530753115	0.999987363678753	0.999987363678753	BLM	1
R-HSA-9013424	RHOV GTPase cycle	1/536	38/11091	0.848251260627981	0.999999996669433	0.955860567567899	CEP97	1		R-HSA-1474165	Reproduction	2/313	154/11091	0.934669619392681	0.999987363678753	0.999987363678753	BLM/HVCN1	2
R-HSA-9772572	Early SARS-CoV-2 Infection Events	1/536	38/11091	0.848251260627981	0.999999996669433	0.955860567567899	CTSL	1		R-HSA-141424	Amplification of signal from the kinetochores	1/313	96/11091	0.936720698732145	0.999987363678753	0.999987363678753	MAPRE1	1
R-HSA-193704	p75 NTR receptor-mediated signalling	3/536	97/11091	0.854300847961178	0.999999996669433	0.955860567567899	ADAM17/ARHGEF18/FGD4	3		R-HSA-141444	Amplification of signal from unattached kinetochores via a MAD2 inhibitory signal	1/313	96/11091	0.936720698732145	0.999987363678753	0.999987363678753	MAPRE1	1
R-HSA-76009	Platelet Aggregation (Plug Formation)	1/536	39/11091	0.855610106579615	0.999999996669433	0.955860567567899	AKT1	1		R-HSA-9692914	SARS-CoV-1-host interactions	1/313	96/11091	0.936720698732145	0.999987363678753	0.999987363678753	FKBP1A	1
R-HSA-9031628	NGF-stimulated transcription	1/536	39/11091	0.855610106579615	0.999999996669433	0.955860567567899	SGK1	1		R-HSA-193704	p75 NTR receptor-mediated signalling	1/313	97/11091	0.938522101305755	0.999987363678753	0.999987363678753	APH1B	1
R-HSA-9840310	Glycosphingolipid catabolism	1/536	39/11091	0.855610106579615	0.999999996669433	0.955860567567899	GM2A	1		R-HSA-9711097	Cellular response to starvation	2/313	157/11091	0.939150143487608	0.999987363678753	0.999987363678753	ATP6V1C1/SESN2	2
R-HSA-2559580	Oxidative Stress Induced Senescence	4/536	124/11091	0.856187795107233	0.999999996669433	0.955860567567899	CDK4/MAP2K6/MAPK14/TXN	4		R-HSA-202424	Downstream TCR signaling	1/313	98/11091	0.940272381666979	0.999987363678753	0.999987363678753	PIK3CB	1
R-HSA-9006936	Signaling by TGFB family members	4/536	124/11091	0.856187795107233	0.999999996669433	0.955860567567899	ARHGEF18/MEN1/SKI/SMAD1	4		R-HSA-9833110	RSV-host interactions	1/313	98/11091	0.940272381666979	0.999987363678753	0.999987363678753	IFNAR1	1
R-HSA-167172	Transcription of the HIV genome	2/536	70/11091	0.858749467344401	0.999999996669433	0.955860567567899	CCNH/TAF13	2		R-HSA-5668541	TNFR2 non-canonical NF-kB pathway	1/313	102/11091	0.946790601701906	0.999987363678753	0.999987363678753	EDARADD	1
R-HSA-380259	Loss of Nlp from mitotic centrosomes	2/536	70/11091	0.858749467344401	0.999999996669433	0.955860567567899	CDK5RAP2/TUBB	2		R-HSA-72689	Formation of a pool of free 40S subunits	1/313	102/11091	0.946790601701906	0.999987363678753	0.999987363678753	EIF3C	1
R-HSA-380284	Loss of proteins required for interphase microtubule organization from the centrosome	2/536	70/11091	0.858749467344401	0.999999996669433	0.955860567567899	CDK5RAP2/TUBB	2		R-HSA-1296071	Potassium Channels	1/313	103/11091	0.948306166509196	0.999987363678753	0.999987363678753	GABBR1	1
R-HSA-400253	Circadian Clock	2/536	70/11091	0.858749467344401	0.999999996669433	0.955860567567899	BHLHE40/NFIL3	2		R-HSA-9645723	Diseases of programmed cell death	1/313	104/11091	0.94977869744136	0.999987363678753	0.999987363678753	MLKL	1
R-HSA-9013026	RHOB GTPase cycle	2/536	70/11091	0.858749467344401	0.999999996669433	0.955860567567899	FLOT2/STOM	2		R-HSA-71291	Metabolism of amino acids and derivatives	6/313	367/11091	0.950389577093756	0.999987363678753	0.999987363678753	ACAD8/AMD1/ARG1/SEPHS2/SLC36A4/SMS	6
R-HSA-5619102	SLC transporter disorders	3/536	98/11091	0.859052800347468	0.999999996669433	0.955860567567899	SLC1A3/SLC40A1/SLC7A7	3		R-HSA-9679506	SARS-CoV Infections	7/313	414/11091	0.950919804158878	0.999987363678753	0.999987363678753	FKBP1A/IFNAR1/IL1R1/SAR1B/SEC24A/ST6GALNAC3/ZDHHC3	7
R-HSA-5620912	Anchoring of the basal body to the plasma membrane	3/536	98/11091	0.859052800347468	0.999999996669433	0.955860567567899	CDK5RAP2/CEP97/TUBB	3		R-HSA-8939211	ESR-mediated signaling	3/313	222/11091	0.952661248095553	0.999987363678753	0.999987363678753	GTF2F2/MMP9/TFF3	3
R-HSA-5619115	Disorders of transmembrane transporters	6/536	176/11091	0.859352850799937	0.999999996669433	0.955860567567899	ABCA1/ABCC2/ERLIN1/SLC1A3/SLC40A1/SLC7A7	6		R-HSA-983231	Factors involved in megakaryocyte development and platelet production	2/313	168/11091	0.953210847383824	0.999987363678753	0.999987363678753	KIF1B/KIF3C	2
R-HSA-1461957	Beta defensins	1/536	40/11091	0.862612728989434	0.999999996669433	0.955860567567899	TLR2	1		R-HSA-5693532	DNA Double-Strand Break Repair	2/313	170/11091	0.955409735437916	0.999987363678753	0.999987363678753	BLM/CCNA1	2
R-HSA-1483166	Synthesis of PA	1/536	40/11091	0.862612728989434	0.999999996669433	0.955860567567899	PLA2G4A	1		R-HSA-5696398	Nucleotide Excision Repair	1/313	109/11091	0.956537295407354	0.999987363678753	0.999987363678753	COPS5	1
R-HSA-5654741	Signaling by FGFR3	1/536	40/11091	0.862612728989434	0.999999996669433	0.955860567567899	SPRY2	1		R-HSA-9843745	Adipogenesis	1/313	109/11091	0.956537295407354	0.999987363678753	0.999987363678753	NCOR2	1
R-HSA-9013420	RHOU GTPase cycle	1/536	40/11091	0.862612728989434	0.999999996669433	0.955860567567899	RHOU	1		R-HSA-5673001	RAF/MAP kinase cascade	4/313	280/11091	0.958653571214439	0.999987363678753	0.999987363678753	HGF/PIK3CB/RGL1/SPRED2	4
R-HSA-9692916	SARS-CoV-1 activates/modulates innate immune responses	1/536	40/11091	0.862612728989434	0.999999996669433	0.955860567567899	CASP1	1		R-HSA-156827	L13a-mediated translational silencing of Ceruloplasmin expression	1/313	112/11091	0.960148920128365	0.999987363678753	0.999987363678753	EIF3C	1
R-HSA-9705683	SARS-CoV-2-host interactions	7/536	203/11091	0.866148914569394	0.999999996669433	0.955860567567899	AKT1/HSP90AB1/JAK1/NLRP12/SEC24A/TLR2/TLR8	7		R-HSA-69618	Mitotic Spindle Checkpoint	1/313	112/11091	0.960148920128365	0.999987363678753	0.999987363678753	MAPRE1	1
R-HSA-1500931	Cell-Cell communication	5/536	153/11091	0.868164046508528	0.999999996669433	0.955860567567899	ANG/COL17A1/FLNA/PIK3CB/ZEB2	5		R-HSA-5610787	Hedgehog 'off' state	1/313	113/11091	0.961285033435572	0.999987363678753	0.999987363678753	ADCY3	1
R-HSA-186712	Regulation of beta-cell development	1/536	41/11091	0.869276341084418	0.999999996669433	0.955860567567899	AKT1	1		R-HSA-72706	GTP hydrolysis and joining of the 60S ribosomal subunit	1/313	113/11091	0.961285033435572	0.999987363678753	0.999987363678753	EIF3C	1
R-HSA-5654743	Signaling by FGFR4	1/536	41/11091	0.869276341084418	0.999999996669433	0.955860567567899	SPRY2	1		R-HSA-5684996	MAPK1/MAPK3 signaling	4/313	286/11091	0.963301058523882	0.999987363678753	0.999987363678753	HGF/PIK3CB/RGL1/SPRED2	4
R-HSA-8875878	MET promotes cell motility	1/536	41/11091	0.869276341084418	0.999999996669433	0.955860567567899	HGF	1		R-HSA-157118	Signaling by NOTCH	3/313	235/11091	0.964233188871833	0.999987363678753	0.999987363678753	APH1B/NCOR2/TLE1	3
R-HSA-9609736	Assembly and cell surface presentation of NMDA receptors	1/536	41/11091	0.869276341084418	0.999999996669433	0.955860567567899	LIN7A	1		R-HSA-109581	Apoptosis	2/313	180/11091	0.965002498663534	0.999987363678753	0.999987363678753	BMX/HMGB2	2
R-HSA-9772755	Formation of WDR5-containing histone-modifying complexes	1/536	41/11091	0.869276341084418	0.999999996669433	0.955860567567899	MEN1	1		R-HSA-1500620	Meiosis	1/313	117/11091	0.965515617455976	0.999987363678753	0.999987363678753	BLM	1
R-HSA-174184	Cdc20:Phospho-APC/C mediated degradation of Cyclin A	2/536	72/11091	0.869280787608663	0.999999996669433	0.955860567567899	ANAPC15/CCNA1	2		R-HSA-9648025	EML4 and NUDC in mitotic spindle formation	1/313	117/11091	0.965515617455976	0.999987363678753	0.999987363678753	MAPRE1	1
R-HSA-69017	CDK-mediated phosphorylation and removal of Cdc6	2/536	72/11091	0.869280787608663	0.999999996669433	0.955860567567899	ANAPC15/CCNA1	2		R-HSA-9816359	Maternal to zygotic transition (MZT)	1/313	117/11091	0.965515617455976	0.999987363678753	0.999987363678753	ZFP36L2	1
R-HSA-6807878	COPI-mediated anterograde transport	3/536	101/11091	0.872503198784677	0.999999996669433	0.955860567567899	CAPZA2/CD55/CD59	3		R-HSA-2408522	Selenoamino acid metabolism	1/313	119/11091	0.967454775839041	0.999987363678753	0.999987363678753	SEPHS2	1
R-HSA-179419	APC:Cdc20 mediated degradation of cell cycle proteins prior to satisfation of the cell cycle checkpoint	2/536	73/11091	0.874271690844252	0.999999996669433	0.955860567567899	ANAPC15/CCNA1	2		R-HSA-69239	Synthesis of DNA	1/313	120/11091	0.96838319865734	0.999987363678753	0.999987363678753	CCNA1	1
R-HSA-8854518	AURKA Activation by TPX2	2/536	73/11091	0.874271690844252	0.999999996669433	0.955860567567899	CDK5RAP2/TUBB	2		R-HSA-72613	Eukaryotic Translation Initiation	1/313	120/11091	0.96838319865734	0.999987363678753	0.999987363678753	EIF3C	1
R-HSA-9013148	CDC42 GTPase cycle	5/536	155/11091	0.875284146267828	0.999999996669433	0.955860567567899	CDC42EP3/FGD4/PLEKHG1/STOM/TAGAP	5		R-HSA-72737	Cap-dependent Translation Initiation	1/313	120/11091	0.96838319865734	0.999987363678753	0.999987363678753	EIF3C	1
R-HSA-381676	Glucagon-like Peptide-1 (GLP1) regulates insulin secretion	1/536	42/11091	0.875617325806477	0.999999996669433	0.955860567567899	GNG10	1		R-HSA-9820952	Respiratory Syncytial Virus Infection Pathway	1/313	120/11091	0.96838319865734	0.999987363678753	0.999987363678753	IFNAR1	1
R-HSA-3928662	EPHB-mediated forward signaling	1/536	42/11091	0.875617325806477	0.999999996669433	0.955860567567899	LIMK2	1		R-HSA-6791226	Major pathway of rRNA processing in the nucleolus and cytosol	2/313	185/11091	0.969023523816662	0.999987363678753	0.999987363678753	ERI1/EXOSC4	2
R-HSA-8955332	Carboxyterminal post-translational modifications of tubulin	1/536	42/11091	0.875617325806477	0.999999996669433	0.955860567567899	AGTPBP1	1		R-HSA-2500257	Resolution of Sister Chromatid Cohesion	1/313	127/11091	0.974183342491613	0.999987363678753	0.999987363678753	MAPRE1	1
R-HSA-9035034	RHOF GTPase cycle	1/536	42/11091	0.875617325806477	0.999999996669433	0.955860567567899	LMNB1	1		R-HSA-6809371	Formation of the cornified envelope	1/313	129/11091	0.975636394158552	0.999987363678753	0.999987363678753	LIPN	1
R-HSA-9821993	Replacement of protamines by nucleosomes in the male pronucleus	1/536	42/11091	0.875617325806477	0.999999996669433	0.955860567567899	SRPK1	1		R-HSA-8939236	RUNX1 regulates transcription of genes involved in differentiation of HSCs	1/313	129/11091	0.975636394158552	0.999987363678753	0.999987363678753	LMO2	1
R-HSA-5668541	TNFR2 non-canonical NF-kB pathway	3/536	102/11091	0.876727941171261	0.999999996669433	0.955860567567899	LTB/MAP3K14/TNFSF13B	3		R-HSA-8868773	rRNA processing in the nucleus and cytosol	2/313	195/11091	0.97577476604919	0.999987363678753	0.999987363678753	ERI1/EXOSC4	2
R-HSA-1296071	Potassium Channels	3/536	103/11091	0.88082816726299	0.999999996669433	0.955860567567899	GNG10/KCNJ15/KCNMA1	3		R-HSA-69206	G1/S Transition	1/313	131/11091	0.977007909575339	0.999987363678753	0.999987363678753	CCNA1	1
R-HSA-382556	ABC-family proteins mediated transport	3/536	103/11091	0.88082816726299	0.999999996669433	0.955860567567899	ABCA7/ABCC2/ERLIN1	3		R-HSA-9609690	HCMV Early Events	1/313	135/11091	0.979524323116678	0.999987363678753	0.999987363678753	NCOR2	1
R-HSA-1489509	DAG and IP3 signaling	1/536	43/11091	0.88165127578998	0.999999996669433	0.955860567567899	ADCY3	1		R-HSA-168273	Influenza Viral RNA Transcription and Replication	1/313	136/11091	0.980109289059037	0.999987363678753	0.999987363678753	GTF2F2	1
R-HSA-167169	HIV Transcription Elongation	1/536	43/11091	0.88165127578998	0.999999996669433	0.955860567567899	CCNH	1		R-HSA-211000	Gene Silencing by RNA	1/313	137/11091	0.980677595085921	0.999987363678753	0.999987363678753	TDRD9	1
R-HSA-167200	Formation of HIV-1 elongation complex containing HIV-1 Tat	1/536	43/11091	0.88165127578998	0.999999996669433	0.955860567567899	CCNH	1		R-HSA-68877	Mitotic Prometaphase	2/313	205/11091	0.981095662086401	0.999987363678753	0.999987363678753	CDK5RAP2/MAPRE1	2
R-HSA-167246	Tat-mediated elongation of the HIV-1 transcript	1/536	43/11091	0.88165127578998	0.999999996669433	0.955860567567899	CCNH	1		R-HSA-72312	rRNA processing	2/313	205/11091	0.981095662086401	0.999987363678753	0.999987363678753	ERI1/EXOSC4	2
R-HSA-5675221	Negative regulation of MAPK pathway	1/536	43/11091	0.88165127578998	0.999999996669433	0.955860567567899	DUSP2	1		R-HSA-5663220	RHO GTPases Activate Formins	1/313	140/11091	0.982287217107981	0.999987363678753	0.999987363678753	MAPRE1	1
R-HSA-6782315	tRNA modification in the nucleus and cytosol	1/536	43/11091	0.88165127578998	0.999999996669433	0.955860567567899	TYW5	1		R-HSA-6807070	PTEN Regulation	1/313	140/11091	0.982287217107981	0.999987363678753	0.999987363678753	NEDD4	1
R-HSA-9656223	Signaling by RAF1 mutants	1/536	43/11091	0.88165127578998	0.999999996669433	0.955860567567899	JAK2	1		R-HSA-5683057	MAPK family signaling cascades	4/313	325/11091	0.983507344708902	0.999987363678753	0.999987363678753	HGF/PIK3CB/RGL1/SPRED2	4
R-HSA-9696270	RND2 GTPase cycle	1/536	43/11091	0.88165127578998	0.999999996669433	0.955860567567899	CKAP4	1		R-HSA-3858494	Beta-catenin independent WNT signaling	1/313	146/11091	0.985116449927152	0.999987363678753	0.999987363678753	NLK	1
R-HSA-9711097	Cellular response to starvation	5/536	157/11091	0.882075621670195	0.999999996669433	0.955860567567899	ATP6V0E2/ATP6V1C1/LAMTOR5/RRAGD/SESN2	5		R-HSA-453279	Mitotic G1 phase and G1/S transition	1/313	149/11091	0.986357290424823	0.999987363678753	0.999987363678753	CCNA1	1
R-HSA-69206	G1/S Transition	4/536	131/11091	0.88355895425287	0.999999996669433	0.955860567567899	AKT1/CCNA1/CCNH/CDK4	4		R-HSA-5358351	Signaling by Hedgehog	1/313	149/11091	0.986357290424823	0.999987363678753	0.999987363678753	ADCY3	1
R-HSA-174824	Plasma lipoprotein assembly, remodeling, and clearance	2/536	75/11091	0.883731011820002	0.999999996669433	0.955860567567899	ABCA1/NPC2	2		R-HSA-1500931	Cell-Cell communication	1/313	153/11091	0.987852793732761	0.999987363678753	0.999987363678753	PIK3CB	1
R-HSA-176409	APC/C:Cdc20 mediated degradation of mitotic proteins	2/536	75/11091	0.883731011820002	0.999999996669433	0.955860567567899	ANAPC15/CCNA1	2		R-HSA-69620	Cell Cycle Checkpoints	3/313	292/11091	0.990077148403032	0.999987363678753	0.999987363678753	BLM/CCNA1/MAPRE1	3
R-HSA-2187338	Visual phototransduction	3/536	104/11091	0.884806755939628	0.999999996669433	0.955860567567899	DHRS3/DHRS9/PLB1	3		R-HSA-72766	Translation	3/313	292/11091	0.990077148403032	0.999987363678753	0.999987363678753	EEF2/EIF3C/PPA2	3
R-HSA-1566948	Elastic fibre formation	1/536	44/11091	0.887393031417838	0.999999996669433	0.955860567567899	EMILIN2	1		R-HSA-9609646	HCMV Infection	1/313	160/11091	0.990087368285475	0.999987363678753	0.999987363678753	NCOR2	1
R-HSA-6811438	Intra-Golgi traffic	1/536	44/11091	0.887393031417838	0.999999996669433	0.955860567567899	MAN1A1	1		R-HSA-162906	HIV Infection	2/313	231/11091	0.99016953318949	0.999987363678753	0.999987363678753	CTDP1/GTF2F2	2
R-HSA-9749641	Aspirin ADME	1/536	44/11091	0.887393031417838	0.999999996669433	0.955860567567899	ABCC2	1		R-HSA-69242	S Phase	1/313	162/11091	0.990646945754003	0.999987363678753	0.999987363678753	CCNA1	1
R-HSA-975634	Retinoid metabolism and transport	1/536	44/11091	0.887393031417838	0.999999996669433	0.955860567567899	PLB1	1		R-HSA-69481	G2/M Checkpoints	1/313	167/11091	0.991911943932604	0.999987363678753	0.999987363678753	BLM	1
R-HSA-176814	Activation of APC/C and APC/C:Cdc20 mediated degradation of mitotic proteins	2/536	76/11091	0.888209945434061	0.999999996669433	0.955860567567899	ANAPC15/CCNA1	2		R-HSA-69306	DNA Replication	1/313	186/11091	0.995346698120416	0.999987363678753	0.999987363678753	CCNA1	1
R-HSA-204998	Cell death signalling via NRAGE, NRIF and NADE	2/536	76/11091	0.888209945434061	0.999999996669433	0.955860567567899	ARHGEF18/FGD4	2		R-HSA-195258	RHO GTPase Effectors	3/313	326/11091	0.995535883472272	0.999987363678753	0.999987363678753	CYBB/MAPK14/MAPRE1	3
R-HSA-3000178	ECM proteoglycans	2/536	76/11091	0.888209945434061	0.999999996669433	0.955860567567899	ITGA7/VCAN	2		R-HSA-2467813	Separation of Sister Chromatids	1/313	190/11091	0.995858445564226	0.999987363678753	0.999987363678753	MAPRE1	1
R-HSA-8856688	Golgi-to-ER retrograde transport	4/536	133/11091	0.890498469156377	0.999999996669433	0.955860567567899	CAPZA2/GALNT2/KIF1B/PLA2G4A	4		R-HSA-195721	Signaling by WNT	3/313	331/11091	0.996037827491328	0.999987363678753	0.999987363678753	NLK/TLE1/VPS35	3
R-HSA-8856825	Cargo recognition for clathrin-mediated endocytosis	3/536	106/11091	0.892410417787853	0.999999996669433	0.955860567567899	AGFG1/FCHO2/REPS2	3		R-HSA-72163	mRNA Splicing - Major Pathway	1/313	207/11091	0.99747702981496	0.999987363678753	0.999987363678753	GTF2F2	1
R-HSA-167152	Formation of HIV elongation complex in the absence of HIV Tat	1/536	45/11091	0.892856717048329	0.999999996669433	0.955860567567899	CCNH	1		R-HSA-6805567	Keratinization	1/313	215/11091	0.99800244227014	0.999987363678753	0.999987363678753	LIPN	1
R-HSA-3214858	RMTs methylate histone arginines	2/536	78/11091	0.896691875017391	0.999999996669433	0.955860567567899	CDK4/JAK2	2		R-HSA-72172	mRNA Splicing	1/313	215/11091	0.99800244227014	0.999987363678753	0.999987363678753	GTF2F2	1
R-HSA-69242	S Phase	5/536	162/11091	0.897686722029718	0.999999996669433	0.955860567567899	AKT1/ANAPC15/CCNA1/CCNH/CDK4	5		R-HSA-5688426	Deubiquitination	2/313	297/11091	0.998218075278664	0.999987363678753	0.999987363678753	CCNA1/JOSD1	2
R-HSA-8854214	TBC/RABGAPs	1/536	46/11091	0.898055775500447	0.999999996669433	0.955860567567899	RAB5C	1		R-HSA-376176	Signaling by ROBO receptors	1/313	219/11091	0.998222684362896	0.999987363678753	0.999987363678753	ABL2	1
R-HSA-1428517	Aerobic respiration and respiratory electron transport	7/536	215/11091	0.900620942664328	0.999999996669433	0.955860567567899	GOT2/LDHA/ND2/NDUFAF1/NDUFAF7/RANBP9/UCP2	7		R-HSA-5689880	Ub-specific processing proteases	1/313	219/11091	0.998222684362896	0.999987363678753	0.999987363678753	CCNA1	1
R-HSA-9711123	Cellular response to chemical stress	7/536	215/11091	0.900620942664328	0.999999996669433	0.955860567567899	AKT1/GCLM/GSR/GSTP1/HMOX1/SESN2/TXN	7		R-HSA-201681	TCF dependent signaling in response to WNT	1/313	232/11091	0.998784526125574	0.999987363678753	0.999987363678753	TLE1	1
R-HSA-190828	Gap junction trafficking	1/536	47/11091	0.903003000881322	0.999999996669433	0.955860567567899	GJB6	1		R-HSA-68882	Mitotic Anaphase	1/313	235/11091	0.99888663934806	0.999987363678753	0.999987363678753	MAPRE1	1
R-HSA-437239	Recycling pathway of L1	1/536	47/11091	0.903003000881322	0.999999996669433	0.955860567567899	RPS6KA5	1		R-HSA-2555396	Mitotic Metaphase and Anaphase	1/313	236/11091	0.998918739742686	0.999987363678753	0.999987363678753	MAPRE1	1
R-HSA-6802946	Signaling by moderate kinase activity BRAF mutants	1/536	47/11091	0.903003000881322	0.999999996669433	0.955860567567899	JAK2	1		R-HSA-72203	Processing of Capped Intron-Containing Pre-mRNA	1/313	285/11091	0.999743022519869	0.999987363678753	0.999987363678753	GTF2F2	1
R-HSA-6802949	Signaling by RAS mutants	1/536	47/11091	0.903003000881322	0.999999996669433	0.955860567567899	JAK2	1		R-HSA-68886	M Phase	2/313	417/11091	0.999929556591195	0.999987363678753	0.999987363678753	CDK5RAP2/MAPRE1	2
R-HSA-6802955	Paradoxical activation of RAF signaling by kinase inactive BRAF	1/536	47/11091	0.903003000881322	0.999999996669433	0.955860567567899	JAK2	1		R-HSA-381753	Olfactory Signaling Pathway	1/313	387/11091	0.999987363678753	0.999987363678753	0.999987363678753	ADCY3	1
R-HSA-73762	RNA Polymerase I Transcription Initiation	1/536	47/11091	0.903003000881322	0.999999996669433	0.955860567567899	CCNH	1
R-HSA-9024446	NR1H2 and NR1H3-mediated signaling	1/536	47/11091	0.903003000881322	0.999999996669433	0.955860567567899	ABCA1	1
R-HSA-9649948	Signaling downstream of RAS mutants	1/536	47/11091	0.903003000881322	0.999999996669433	0.955860567567899	JAK2	1
R-HSA-176408	Regulation of APC/C activators between G1/S and early anaphase	2/536	80/11091	0.904572000268168	0.999999996669433	0.955860567567899	ANAPC15/CCNA1	2
R-HSA-5357905	Regulation of TNFR1 signaling	1/536	48/11091	0.907710569835289	0.999999996669433	0.955860567567899	SPPL2A	1
R-HSA-6806667	Metabolism of fat-soluble vitamins	1/536	48/11091	0.907710569835289	0.999999996669433	0.955860567567899	PLB1	1
R-HSA-674695	RNA Polymerase II Pre-transcription Events	2/536	81/11091	0.908298270549775	0.999999996669433	0.955860567567899	CCNH/TAF13	2
R-HSA-3247509	Chromatin modifying enzymes	9/536	270/11091	0.91067035604265	0.999999996669433	0.955860567567899	ARID4A/CDK4/JADE2/JAK2/MSL3/PADI2/PADI4/PHF21A/UTY	9
R-HSA-4839726	Chromatin organization	9/536	270/11091	0.91067035604265	0.999999996669433	0.955860567567899	ARID4A/CDK4/JADE2/JAK2/MSL3/PADI2/PADI4/PHF21A/UTY	9
R-HSA-168928	DDX58/IFIH1-mediated induction of interferon-alpha/beta	2/536	82/11091	0.911888130909764	0.999999996669433	0.955860567567899	HSP90AB1/S100A12	2
R-HSA-380270	Recruitment of mitotic centrosome proteins and complexes	2/536	82/11091	0.911888130909764	0.999999996669433	0.955860567567899	CDK5RAP2/TUBB	2
R-HSA-380287	Centrosome maturation	2/536	82/11091	0.911888130909764	0.999999996669433	0.955860567567899	CDK5RAP2/TUBB	2
R-HSA-157858	Gap junction trafficking and regulation	1/536	49/11091	0.912190071290354	0.999999996669433	0.955860567567899	GJB6	1
R-HSA-983231	Factors involved in megakaryocyte development and platelet production	5/536	168/11091	0.914032085004129	0.999999996669433	0.955860567567899	CAPZA2/JAK2/KIF1B/PHF21A/SH2B3	5
R-HSA-1461973	Defensins	1/536	50/11091	0.916452534774177	0.999999996669433	0.955860567567899	TLR2	1
R-HSA-1483249	Inositol phosphate metabolism	1/536	50/11091	0.916452534774177	0.999999996669433	0.955860567567899	IMPA2	1
R-HSA-3214842	HDMs demethylate histones	1/536	50/11091	0.916452534774177	0.999999996669433	0.955860567567899	UTY	1
R-HSA-9006931	Signaling by Nuclear Receptors	10/536	298/11091	0.916579437022585	0.999999996669433	0.955860567567899	ABCA1/AKT1/CTSD/DHRS3/DHRS9/FKBP5/GNG10/HSP90AB1/MMP9/TFF3	10
R-HSA-8939211	ESR-mediated signaling	7/536	222/11091	0.91701745465913	0.999999996669433	0.955860567567899	AKT1/CTSD/FKBP5/GNG10/HSP90AB1/MMP9/TFF3	7
R-HSA-5696399	Global Genome Nucleotide Excision Repair (GG-NER)	2/536	84/11091	0.91867631330432	0.999999996669433	0.955860567567899	CCNH/XPC	2
R-HSA-69275	G2/M Transition	6/536	197/11091	0.919586514274276	0.999999996669433	0.955860567567899	CCNA1/CCNH/CDK5RAP2/HSP90AB1/PPP1R12A/TUBB	6
R-HSA-180786	Extension of Telomeres	1/536	51/11091	0.920508457368239	0.999999996669433	0.955860567567899	CCNA1	1
R-HSA-3928665	EPH-ephrin mediated repulsion of cells	1/536	51/11091	0.920508457368239	0.999999996669433	0.955860567567899	MMP9	1
R-HSA-453274	Mitotic G2-G2/M phases	6/536	199/11091	0.92393662352305	0.999999996669433	0.955860567567899	CCNA1/CCNH/CDK5RAP2/HSP90AB1/PPP1R12A/TUBB	6
R-HSA-383280	Nuclear Receptor transcription pathway	1/536	52/11091	0.924367829365578	0.999999996669433	0.955860567567899	PPARG	1
R-HSA-6781823	Formation of TC-NER Pre-Incision Complex	1/536	52/11091	0.924367829365578	0.999999996669433	0.955860567567899	CCNH	1
R-HSA-72695	Formation of the ternary complex, and subsequently, the 43S complex	1/536	52/11091	0.924367829365578	0.999999996669433	0.955860567567899	EIF3C	1
R-HSA-75815	Ubiquitin-dependent degradation of Cyclin D	1/536	52/11091	0.924367829365578	0.999999996669433	0.955860567567899	CDK4	1
R-HSA-174143	APC/C-mediated degradation of cell cycle proteins	2/536	87/11091	0.9279431879526	0.999999996669433	0.955860567567899	ANAPC15/CCNA1	2
R-HSA-453276	Regulation of mitotic cell cycle	2/536	87/11091	0.9279431879526	0.999999996669433	0.955860567567899	ANAPC15/CCNA1	2
R-HSA-5617833	Cilium Assembly	6/536	201/11091	0.928079249896602	0.999999996669433	0.955860567567899	CDK5RAP2/CEP97/EXOC6/IFT20/RP2/TUBB	6
R-HSA-421270	Cell-cell junction organization	2/536	88/11091	0.93080419266173	0.999999996669433	0.955860567567899	ANG/ZEB2	2
R-HSA-5620924	Intraflagellar transport	1/536	54/11091	0.931534494166318	0.999999996669433	0.955860567567899	IFT20	1
R-HSA-9013405	RHOD GTPase cycle	1/536	54/11091	0.931534494166318	0.999999996669433	0.955860567567899	LMNB1	1
R-HSA-9604323	Negative regulation of NOTCH4 signaling	1/536	54/11091	0.931534494166318	0.999999996669433	0.955860567567899	AKT1	1
R-HSA-190236	Signaling by FGFR	2/536	89/11091	0.933557635589406	0.999999996669433	0.955860567567899	KL/SPRY2	2
R-HSA-5687128	MAPK6/MAPK4 signaling	2/536	89/11091	0.933557635589406	0.999999996669433	0.955860567567899	CDC42EP3/DNAJB1	2
R-HSA-9616222	Transcriptional regulation of granulopoiesis	2/536	89/11091	0.933557635589406	0.999999996669433	0.955860567567899	CDK4/KLF5	2
R-HSA-8878166	Transcriptional regulation by RUNX2	3/536	120/11091	0.934154894343799	0.999999996669433	0.955860567567899	AKT1/CDK4/SMAD1	3
R-HSA-109606	Intrinsic Pathway for Apoptosis	1/536	55/11091	0.934859447607185	0.999999996669433	0.955860567567899	AKT1	1
R-HSA-429914	Deadenylation-dependent mRNA decay	1/536	55/11091	0.934859447607185	0.999999996669433	0.955860567567899	EXOSC4	1
R-HSA-4641257	Degradation of AXIN	1/536	55/11091	0.934859447607185	0.999999996669433	0.955860567567899	RNF146	1
R-HSA-8941858	Regulation of RUNX3 expression and activity	1/536	55/11091	0.934859447607185	0.999999996669433	0.955860567567899	RUNX3	1
R-HSA-9013409	RHOJ GTPase cycle	1/536	55/11091	0.934859447607185	0.999999996669433	0.955860567567899	STOM	1
R-HSA-9824272	Somitogenesis	1/536	55/11091	0.934859447607185	0.999999996669433	0.955860567567899	LFNG	1
R-HSA-201681	TCF dependent signaling in response to WNT	7/536	232/11091	0.936368020095806	0.999999996669433	0.955860567567899	AKT1/BCL9L/KREMEN1/LGR6/MEN1/RNF146/RUNX3	7
R-HSA-112316	Neuronal System	14/536	410/11091	0.936995298235662	0.999999996669433	0.955860567567899	ADCY3/ALDH2/APBA2/CAMK1/EPB41L3/FLOT2/GNG10/IL1RAP/KCNJ15/KCNMA1/LIN7A/LRFN3/NAAA/SLC1A3	14
R-HSA-450408	AUF1 (hnRNP D0) binds and destabilizes mRNA	1/536	56/11091	0.93802321492166	0.999999996669433	0.955860567567899	HSPA1A	1
R-HSA-9612973	Autophagy	4/536	151/11091	0.938286564753479	0.999999996669433	0.955860567567899	HSP90AB1/LAMTOR5/RRAGD/WIPI1	4
R-HSA-69052	Switching of origins to a post-replicative state	2/536	91/11091	0.938756489128585	0.999999996669433	0.955860567567899	ANAPC15/CCNA1	2
R-HSA-2682334	EPH-Ephrin signaling	2/536	92/11091	0.941208966321363	0.999999996669433	0.955860567567899	LIMK2/MMP9	2
R-HSA-9007101	Rab regulation of trafficking	3/536	124/11091	0.94299205968811	0.999999996669433	0.955860567567899	AKT1/RAB27A/RAB5C	3
R-HSA-442755	Activation of NMDA receptors and postsynaptic events	2/536	93/11091	0.94356801793511	0.999999996669433	0.955860567567899	CAMK1/LIN7A	2
R-HSA-112382	Formation of RNA Pol II elongation complex	1/536	58/11091	0.943898014530771	0.999999996669433	0.955860567567899	CCNH	1
R-HSA-2644602	Signaling by NOTCH1 PEST Domain Mutants in Cancer	1/536	58/11091	0.943898014530771	0.999999996669433	0.955860567567899	ADAM17	1
R-HSA-2644603	Signaling by NOTCH1 in Cancer	1/536	58/11091	0.943898014530771	0.999999996669433	0.955860567567899	ADAM17	1
R-HSA-2644606	Constitutive Signaling by NOTCH1 PEST Domain Mutants	1/536	58/11091	0.943898014530771	0.999999996669433	0.955860567567899	ADAM17	1
R-HSA-2894858	Signaling by NOTCH1 HD+PEST Domain Mutants in Cancer	1/536	58/11091	0.943898014530771	0.999999996669433	0.955860567567899	ADAM17	1
R-HSA-2894862	Constitutive Signaling by NOTCH1 HD+PEST Domain Mutants	1/536	58/11091	0.943898014530771	0.999999996669433	0.955860567567899	ADAM17	1
R-HSA-75955	RNA Polymerase II Transcription Elongation	1/536	58/11091	0.943898014530771	0.999999996669433	0.955860567567899	CCNH	1
R-HSA-3214815	HDACs deacetylate histones	2/536	94/11091	0.945836924333131	0.999999996669433	0.955860567567899	ARID4A/PHF21A	2
R-HSA-380320	Recruitment of NuMA to mitotic centrosomes	2/536	94/11091	0.945836924333131	0.999999996669433	0.955860567567899	CDK5RAP2/TUBB	2
R-HSA-5676590	NIK-->noncanonical NF-kB signaling	1/536	59/11091	0.946623534716714	0.999999996669433	0.955860567567899	MAP3K14	1
R-HSA-72649	Translation initiation complex formation	1/536	59/11091	0.946623534716714	0.999999996669433	0.955860567567899	EIF3C	1
R-HSA-72702	Ribosomal scanning and start codon recognition	1/536	59/11091	0.946623534716714	0.999999996669433	0.955860567567899	EIF3C	1
R-HSA-8866654	E3 ubiquitin ligases ubiquitinate target proteins	1/536	59/11091	0.946623534716714	0.999999996669433	0.955860567567899	PRKDC	1
R-HSA-983189	Kinesins	1/536	59/11091	0.946623534716714	0.999999996669433	0.955860567567899	KIF1B	1
R-HSA-5607761	Dectin-1 mediated noncanonical NF-kB signaling	1/536	60/11091	0.949216880020543	0.999999996669433	0.955860567567899	MAP3K14	1
R-HSA-72662	Activation of the mRNA upon binding of the cap-binding complex and eIFs, and subsequent binding to 43S	1/536	60/11091	0.949216880020543	0.999999996669433	0.955860567567899	EIF3C	1
R-HSA-391251	Protein folding	2/536	96/11091	0.950116934119206	0.999999996669433	0.955860567567899	GNG10/TBCA	2
R-HSA-5678895	Defective CFTR causes cystic fibrosis	1/536	61/11091	0.951684448899973	0.999999996669433	0.955860567567899	ERLIN1	1
R-HSA-5693607	Processing of DNA double-strand break ends	2/536	97/11091	0.952134114880428	0.999999996669433	0.955860567567899	CCNA1/PPP4R2	2
R-HSA-112315	Transmission across Chemical Synapses	8/536	270/11091	0.953279157311538	0.999999996669433	0.955860567567899	ADCY3/ALDH2/CAMK1/GNG10/KCNJ15/LIN7A/NAAA/SLC1A3	8
R-HSA-4086398	Ca2+ pathway	1/536	62/11091	0.954032330621606	0.999999996669433	0.955860567567899	GNG10	1
R-HSA-6796648	TP53 Regulates Transcription of DNA Repair Genes	1/536	62/11091	0.954032330621606	0.999999996669433	0.955860567567899	CCNH	1
R-HSA-9837999	Mitochondrial protein degradation	2/536	98/11091	0.954073308933198	0.999999996669433	0.955860567567899	ALDH2/ND2	2
R-HSA-174084	Autodegradation of Cdh1 by Cdh1:APC/C	1/536	63/11091	0.956266320175221	0.999999996669433	0.955860567567899	ANAPC15	1
R-HSA-375165	NCAM signaling for neurite out-growth	1/536	63/11091	0.956266320175221	0.999999996669433	0.955860567567899	RPS6KA5	1
R-HSA-6782210	Gap-filling DNA repair synthesis and ligation in TC-NER	1/536	63/11091	0.956266320175221	0.999999996669433	0.955860567567899	CCNH	1
R-HSA-9033241	Peroxisomal protein import	1/536	63/11091	0.956266320175221	0.999999996669433	0.955860567567899	PECR	1
R-HSA-6782135	Dual incision in TC-NER	1/536	64/11091	0.958391932469932	0.999999996669433	0.955860567567899	CCNH	1
R-HSA-9707564	Cytoprotection by HMOX1	1/536	64/11091	0.958391932469932	0.999999996669433	0.955860567567899	HMOX1	1
R-HSA-9609507	Protein localization	4/536	164/11091	0.960037107367415	0.999999996669433	0.955860567567899	CHCHD7/COQ2/HMOX1/PECR	4
R-HSA-5358346	Hedgehog ligand biogenesis	1/536	65/11091	0.960414415846745	0.999999996669433	0.955860567567899	ADAM17	1
R-HSA-2454202	Fc epsilon receptor (FCERI) signaling	3/536	134/11091	0.960499696605712	0.999999996669433	0.955860567567899	FCER1G/LAT/PIK3CB	3
R-HSA-195721	Signaling by WNT	10/536	331/11091	0.962337317388452	0.999999996669433	0.955860567567899	AKT1/BCL9L/GNG10/KREMEN1/LGR6/MEN1/RNF146/RUNX3/SNX3/WLS	10
R-HSA-69563	p53-Dependent G1 DNA Damage Response	1/536	66/11091	0.962338764940355	0.999999996669433	0.955860567567899	CCNA1	1
R-HSA-69580	p53-Dependent G1/S DNA damage checkpoint	1/536	66/11091	0.962338764940355	0.999999996669433	0.955860567567899	CCNA1	1
R-HSA-1632852	Macroautophagy	3/536	136/11091	0.963333184666248	0.999999996669433	0.955860567567899	LAMTOR5/RRAGD/WIPI1	3
R-HSA-174154	APC/C:Cdc20 mediated degradation of Securin	1/536	67/11091	0.964169732921487	0.999999996669433	0.955860567567899	ANAPC15	1
R-HSA-9645723	Diseases of programmed cell death	2/536	104/11091	0.964221922030914	0.999999996669433	0.955860567567899	CAPN2/LMNB1	2
R-HSA-211000	Gene Silencing by RNA	3/536	137/11091	0.964677215752103	0.999999996669433	0.955860567567899	ANG/PIWIL4/TDRD9	3
R-HSA-5693571	Nonhomologous End-Joining (NHEJ)	1/536	68/11091	0.965911843149542	0.999999996669433	0.955860567567899	PRKDC	1
R-HSA-69615	G1/S DNA Damage Checkpoints	1/536	68/11091	0.965911843149542	0.999999996669433	0.955860567567899	CCNA1	1
R-HSA-9793380	Formation of paraxial mesoderm	1/536	69/11091	0.967569400263925	0.999999996669433	0.955860567567899	LFNG	1
R-HSA-68949	Orc1 removal from chromatin	1/536	71/11091	0.970647042942527	0.999999996669433	0.955860567567899	CCNA1	1
R-HSA-9678108	SARS-CoV-1 Infection	3/536	142/11091	0.970729269195559	0.999999996669433	0.955860567567899	CASP1/CTSL/ST6GALNAC3	3
R-HSA-5696398	Nucleotide Excision Repair	2/536	109/11091	0.970999679880236	0.999999996669433	0.955860567567899	CCNH/XPC	2
R-HSA-212300	PRC2 methylates histones and DNA	1/536	72/11091	0.972074736679624	0.999999996669433	0.955860567567899	PHF1	1
R-HSA-977225	Amyloid fiber formation	2/536	110/11091	0.972198157789039	0.999999996669433	0.955860567567899	LTF/TGFBI	2
R-HSA-112314	Neurotransmitter receptors and postsynaptic signal transmission	5/536	205/11091	0.972794053763696	0.999999996669433	0.955860567567899	ADCY3/CAMK1/GNG10/KCNJ15/LIN7A	5
R-HSA-174178	APC/C:Cdh1 mediated degradation of Cdc20 and other APC/C:Cdh1 targeted proteins in late mitosis/early G1	1/536	73/11091	0.973433112316226	0.999999996669433	0.955860567567899	ANAPC15	1
R-HSA-5654738	Signaling by FGFR2	1/536	73/11091	0.973433112316226	0.999999996669433	0.955860567567899	SPRY2	1
R-HSA-8878171	Transcriptional regulation by RUNX1	6/536	236/11091	0.974509185305503	0.999999996669433	0.955860567567899	CCNH/CR1/CTSK/CTSL/LMO2/SOCS3	6
R-HSA-1980143	Signaling by NOTCH1	1/536	74/11091	0.974725529433534	0.999999996669433	0.955860567567899	ADAM17	1
R-HSA-9013408	RHOG GTPase cycle	1/536	74/11091	0.974725529433534	0.999999996669433	0.955860567567899	CYFIP1	1
R-HSA-2995410	Nuclear Envelope (NE) Reassembly	1/536	75/11091	0.975955185076961	0.999999996669433	0.955860567567899	LMNB1	1
R-HSA-9018519	Estrogen-dependent gene expression	3/536	149/11091	0.977574130313895	0.999999996669433	0.955860567567899	CTSD/HSP90AB1/TFF3	3
R-HSA-3108214	SUMOylation of DNA damage response and repair proteins	1/536	77/11091	0.978238234162903	0.999999996669433	0.955860567567899	XPC	1
R-HSA-6781827	Transcription-Coupled Nucleotide Excision Repair (TC-NER)	1/536	77/11091	0.978238234162903	0.999999996669433	0.955860567567899	CCNH	1
R-HSA-8852276	The role of GTSE1 in G2/M progression after G2 checkpoint	1/536	77/11091	0.978238234162903	0.999999996669433	0.955860567567899	HSP90AB1	1
R-HSA-9816359	Maternal to zygotic transition (MZT)	2/536	117/11091	0.97934566668266	0.999999996669433	0.955860567567899	SRPK1/ZFP36L2	2
R-HSA-3108232	SUMO E3 ligases SUMOylate target proteins	4/536	183/11091	0.979371195528369	0.999999996669433	0.955860567567899	PPARG/TOPORS/TRIM28/XPC	4
R-HSA-8852135	Protein ubiquitination	1/536	79/11091	0.980304874183842	0.999999996669433	0.955860567567899	PRKDC	1
R-HSA-9013149	RAC1 GTPase cycle	4/536	185/11091	0.980789541727843	0.999999996669433	0.955860567567899	ARHGEF18/CYFIP1/PLEKHG1/TAGAP	4
R-HSA-2408522	Selenoamino acid metabolism	2/536	119/11091	0.981037151718593	0.999999996669433	0.955860567567899	GSR/PAPSS1	2
R-HSA-438064	Post NMDA receptor activation events	1/536	80/11091	0.981263518157458	0.999999996669433	0.955860567567899	CAMK1	1
R-HSA-69239	Synthesis of DNA	2/536	120/11091	0.981831766250369	0.999999996669433	0.955860567567899	ANAPC15/CCNA1	2
R-HSA-212165	Epigenetic regulation of gene expression	4/536	187/11091	0.98211554723275	0.999999996669433	0.955860567567899	CCNH/MEN1/PHF1/TET2	4
R-HSA-2871837	FCERI mediated NF-kB activation	1/536	82/11091	0.983043330083947	0.999999996669433	0.955860567567899	FCER1G	1
R-HSA-9013694	Signaling by NOTCH4	1/536	82/11091	0.983043330083947	0.999999996669433	0.955860567567899	AKT1	1
R-HSA-2990846	SUMOylation	4/536	189/11091	0.983354763494692	0.999999996669433	0.955860567567899	PPARG/TOPORS/TRIM28/XPC	4
R-HSA-9758941	Gastrulation	2/536	125/11091	0.985344504745724	0.999999996669433	0.955860567567899	LFNG/ZEB2	2
R-HSA-912446	Meiotic recombination	1/536	85/11091	0.985401635481208	0.999999996669433	0.955860567567899	CDK4	1
R-HSA-71291	Metabolism of amino acids and derivatives	10/536	367/11091	0.98548977534141	0.999999996669433	0.955860567567899	ALDH9A1/ARG1/BCAT1/GOT2/GSR/HDC/HPD/OAT/PAPSS1/SLC36A4	10
R-HSA-5368286	Mitochondrial translation initiation	1/536	87/11091	0.98678897453067	0.999999996669433	0.955860567567899	MRPS6	1
R-HSA-5389840	Mitochondrial translation elongation	1/536	87/11091	0.98678897453067	0.999999996669433	0.955860567567899	MRPS6	1
R-HSA-5419276	Mitochondrial translation termination	1/536	87/11091	0.98678897453067	0.999999996669433	0.955860567567899	MRPS6	1
R-HSA-9013404	RAC2 GTPase cycle	1/536	88/11091	0.987432477770543	0.999999996669433	0.955860567567899	CYFIP1	1
R-HSA-6809371	Formation of the cornified envelope	2/536	129/11091	0.987670681482195	0.999999996669433	0.955860567567899	DSC2/PI3	2
R-HSA-8939236	RUNX1 regulates transcription of genes involved in differentiation of HSCs	2/536	129/11091	0.987670681482195	0.999999996669433	0.955860567567899	CCNH/LMO2	2
R-HSA-192823	Viral mRNA Translation	1/536	90/11091	0.988627135546388	0.999999996669433	0.955860567567899	DNAJC3	1
R-HSA-390466	Chaperonin-mediated protein folding	1/536	90/11091	0.988627135546388	0.999999996669433	0.955860567567899	GNG10	1
R-HSA-73772	RNA Polymerase I Promoter Escape	1/536	90/11091	0.988627135546388	0.999999996669433	0.955860567567899	CCNH	1
R-HSA-5693567	HDR through Homologous Recombination (HRR) or Single Strand Annealing (SSA)	2/536	134/11091	0.990077374801582	0.999999996669433	0.955860567567899	CCNA1/PPP4R2	2
R-HSA-5693532	DNA Double-Strand Break Repair	3/536	170/11091	0.990117366277319	0.999999996669433	0.955860567567899	CCNA1/PPP4R2/PRKDC	3
R-HSA-5368287	Mitochondrial translation	1/536	93/11091	0.990209947963971	0.999999996669433	0.955860567567899	MRPS6	1
R-HSA-1852241	Organelle biogenesis and maintenance	7/536	296/11091	0.990360716746244	0.999999996669433	0.955860567567899	CDK5RAP2/CEP97/EXOC6/IFT20/MAPK14/RP2/TUBB	7
R-HSA-5625740	RHO GTPases activate PKNs	1/536	94/11091	0.990687077250324	0.999999996669433	0.955860567567899	PPP1R12A	1
R-HSA-9013423	RAC3 GTPase cycle	1/536	94/11091	0.990687077250324	0.999999996669433	0.955860567567899	CYFIP1	1
R-HSA-162599	Late Phase of HIV Life Cycle	2/536	136/11091	0.990905957223457	0.999999996669433	0.955860567567899	CCNH/TAF13	2
R-HSA-1592230	Mitochondrial biogenesis	1/536	95/11091	0.991140994372614	0.999999996669433	0.955860567567899	MAPK14	1
R-HSA-72163	mRNA Splicing - Major Pathway	4/536	207/11091	0.99138253323416	0.999999996669433	0.955860567567899	PRPF8/SNRNP200/SRSF8/UBL5	4
R-HSA-8878159	Transcriptional regulation by RUNX3	1/536	96/11091	0.991572826585808	0.999999996669433	0.955860567567899	RUNX3	1
R-HSA-9692914	SARS-CoV-1-host interactions	1/536	96/11091	0.991572826585808	0.999999996669433	0.955860567567899	CASP1	1
R-HSA-5693538	Homology Directed Repair	2/536	140/11091	0.992365505703329	0.999999996669433	0.955860567567899	CCNA1/PPP4R2	2
R-HSA-3214847	HATs acetylate histones	2/536	141/11091	0.992693020211318	0.999999996669433	0.955860567567899	JADE2/MSL3	2
R-HSA-68875	Mitotic Prophase	2/536	141/11091	0.992693020211318	0.999999996669433	0.955860567567899	LMNB1/LPIN2	2
R-HSA-6811434	COPI-dependent Golgi-to-ER retrograde traffic	1/536	99/11091	0.992746282376532	0.999999996669433	0.955860567567899	KIF1B	1
R-HSA-5607764	CLEC7A (Dectin-1) signaling	1/536	101/11091	0.993436487309675	0.999999996669433	0.955860567567899	MAP3K14	1
R-HSA-72172	mRNA Splicing	4/536	215/11091	0.993610046420722	0.999999996669433	0.955860567567899	PRPF8/SNRNP200/SRSF8/UBL5	4
R-HSA-72689	Formation of a pool of free 40S subunits	1/536	102/11091	0.993756600394481	0.999999996669433	0.955860567567899	EIF3C	1
R-HSA-5689880	Ub-specific processing proteases	4/536	219/11091	0.994505140785819	0.999999996669433	0.955860567567899	CCNA1/RNF146/SMAD1/SNX3	4
R-HSA-162587	HIV Life Cycle	2/536	149/11091	0.994862671599897	0.999999996669433	0.955860567567899	CCNH/TAF13	2
R-HSA-5358351	Signaling by Hedgehog	2/536	149/11091	0.994862671599897	0.999999996669433	0.955860567567899	ADAM17/ADCY3	2
R-HSA-427413	NoRC negatively regulates rRNA expression	1/536	106/11091	0.994888597525038	0.999999996669433	0.955860567567899	CCNH	1
R-HSA-72306	tRNA processing	1/536	107/11091	0.995138002324908	0.999999996669433	0.955860567567899	TYW5	1
R-HSA-1912422	Pre-NOTCH Expression and Processing	1/536	108/11091	0.995375259312695	0.999999996669433	0.955860567567899	LFNG	1
R-HSA-5250941	Negative epigenetic regulation of rRNA expression	1/536	109/11091	0.995600959122255	0.999999996669433	0.955860567567899	CCNH	1
R-HSA-73854	RNA Polymerase I Promoter Clearance	1/536	109/11091	0.995600959122255	0.999999996669433	0.955860567567899	CCNH	1
R-HSA-73864	RNA Polymerase I Transcription	1/536	111/11091	0.99601990780189	0.999999996669433	0.955860567567899	CCNH	1
R-HSA-156827	L13a-mediated translational silencing of Ceruloplasmin expression	1/536	112/11091	0.996214200098628	0.999999996669433	0.955860567567899	EIF3C	1
R-HSA-157579	Telomere Maintenance	1/536	112/11091	0.996214200098628	0.999999996669433	0.955860567567899	CCNA1	1
R-HSA-69618	Mitotic Spindle Checkpoint	1/536	112/11091	0.996214200098628	0.999999996669433	0.955860567567899	ANAPC15	1
R-HSA-983705	Signaling by the B Cell Receptor (BCR)	1/536	112/11091	0.996214200098628	0.999999996669433	0.955860567567899	PIK3AP1	1
R-HSA-195258	RHO GTPase Effectors	7/536	326/11091	0.996370085679912	0.999999996669433	0.955860567567899	CYFIP1/FLNA/LIMK2/MAPK14/MEN1/PPP1R12A/S100A9	7
R-HSA-168255	Influenza Infection	2/536	157/11091	0.996397294219006	0.999999996669433	0.955860567567899	DNAJC3/HSPA1A	2
R-HSA-5610787	Hedgehog 'off' state	1/536	113/11091	0.996399024649784	0.999999996669433	0.955860567567899	ADCY3	1
R-HSA-72706	GTP hydrolysis and joining of the 60S ribosomal subunit	1/536	113/11091	0.996399024649784	0.999999996669433	0.955860567567899	EIF3C	1
R-HSA-9609646	HCMV Infection	2/536	160/11091	0.996848114346972	0.999999996669433	0.955860567567899	CEBPD/TRIM28	2
R-HSA-9610379	HCMV Late Events	1/536	116/11091	0.996901186475129	0.999999996669433	0.955860567567899	CEBPD	1
R-HSA-72613	Eukaryotic Translation Initiation	1/536	120/11091	0.997463699403243	0.999999996669433	0.955860567567899	EIF3C	1
R-HSA-72737	Cap-dependent Translation Initiation	1/536	120/11091	0.997463699403243	0.999999996669433	0.955860567567899	EIF3C	1
R-HSA-5617472	Activation of anterior HOX genes in hindbrain development during early embryogenesis	1/536	121/11091	0.997587613095693	0.999999996669433	0.955860567567899	HOXB2	1
R-HSA-5619507	Activation of HOX genes during differentiation	1/536	121/11091	0.997587613095693	0.999999996669433	0.955860567567899	HOXB2	1
R-HSA-162909	Host Interactions of HIV factors	1/536	130/11091	0.99846336205686	0.999999996669433	0.955860567567899	ELMO1	1
R-HSA-9609690	HCMV Early Events	1/536	135/11091	0.99880413926905	0.999999996669433	0.955860567567899	TRIM28	1
R-HSA-168273	Influenza Viral RNA Transcription and Replication	1/536	136/11091	0.99886264432124	0.999999996669433	0.955860567567899	DNAJC3	1
R-HSA-6791226	Major pathway of rRNA processing in the nucleolus and cytosol	2/536	185/11091	0.998977469658467	0.999999996669433	0.955860567567899	ERI1/EXOSC4	2
R-HSA-69306	DNA Replication	2/536	186/11091	0.999022880960871	0.999999996669433	0.955860567567899	ANAPC15/CCNA1	2
R-HSA-73886	Chromosome Maintenance	1/536	140/11091	0.999069452202372	0.999999996669433	0.955860567567899	CCNA1	1
R-HSA-68867	Assembly of the pre-replicative complex	1/536	141/11091	0.999114998145165	0.999999996669433	0.955860567567899	ANAPC15	1
R-HSA-162906	HIV Infection	3/536	231/11091	0.999199069845704	0.999999996669433	0.955860567567899	CCNH/ELMO1/TAF13	3
R-HSA-3858494	Beta-catenin independent WNT signaling	1/536	146/11091	0.999311441200925	0.999999996669433	0.955860567567899	GNG10	1
R-HSA-157118	Signaling by NOTCH	3/536	235/11091	0.999324418213758	0.999999996669433	0.955860567567899	ADAM17/AKT1/LFNG	3
R-HSA-8868773	rRNA processing in the nucleus and cytosol	2/536	195/11091	0.999351595125158	0.999999996669433	0.955860567567899	ERI1/EXOSC4	2
R-HSA-68877	Mitotic Prometaphase	2/536	205/11091	0.999589920891905	0.999999996669433	0.955860567567899	CDK5RAP2/TUBB	2
R-HSA-72312	rRNA processing	2/536	205/11091	0.999589920891905	0.999999996669433	0.955860567567899	ERI1/EXOSC4	2
R-HSA-72203	Processing of Capped Intron-Containing Pre-mRNA	4/536	285/11091	0.999592603205525	0.999999996669433	0.955860567567899	PRPF8/SNRNP200/SRSF8/UBL5	4
R-HSA-69002	DNA Replication Pre-Initiation	1/536	158/11091	0.99962318776851	0.999999996669433	0.955860567567899	ANAPC15	1
R-HSA-6805567	Keratinization	2/536	215/11091	0.999741284729821	0.999999996669433	0.955860567567899	DSC2/PI3	2
R-HSA-5688426	Deubiquitination	4/536	297/11091	0.999750943598579	0.999999996669433	0.955860567567899	CCNA1/RNF146/SMAD1/SNX3	4
R-HSA-73894	DNA Repair	5/536	335/11091	0.999764912644866	0.999999996669433	0.955860567567899	CCNA1/CCNH/PPP4R2/PRKDC/XPC	5
R-HSA-68882	Mitotic Anaphase	2/536	235/11091	0.999897716113543	0.999999996669433	0.955860567567899	ANAPC15/LMNB1	2
R-HSA-2555396	Mitotic Metaphase and Anaphase	2/536	236/11091	0.999902375068473	0.999999996669433	0.955860567567899	ANAPC15/LMNB1	2
R-HSA-2467813	Separation of Sister Chromatids	1/536	190/11091	0.999924750171966	0.999999996669433	0.955860567567899	ANAPC15	1
R-HSA-68886	M Phase	5/536	417/11091	0.999991735720503	0.999999996669433	0.955860567567899	ANAPC15/CDK5RAP2/LMNB1/LPIN2/TUBB	5
R-HSA-69620	Cell Cycle Checkpoints	2/536	292/11091	0.999993031412153	0.999999996669433	0.955860567567899	ANAPC15/CCNA1	2
R-HSA-72766	Translation	2/536	292/11091	0.999993031412153	0.999999996669433	0.955860567567899	EIF3C/MRPS6	2
R-HSA-381753	Olfactory Signaling Pathway	1/536	387/11091	0.999999996669433	0.999999996669433	0.955860567567899	ADCY3	1

## Sheet: Table S3
ONTOLOGY	ID	Description	GeneRatio	BgRatio	pvalue	p.adjust	qvalue
BP	GO:0046822	regulation of nucleocytoplasmic transport	3/4	104/18800	6.55198e-07	0.000262735	6.75889e-05
BP	GO:0006913	nucleocytoplasmic transport	3/4	308/18800	1.72087e-05	0.00216014	0.000555699
BP	GO:0051169	nuclear transport	3/4	308/18800	1.72087e-05	0.00216014	0.000555699
BP	GO:0032386	regulation of intracellular transport	3/4	332/18800	2.15475e-05	0.00216014	0.000555699
BP	GO:0009314	response to radiation	3/4	438/18800	4.93735e-05	0.00342862	0.000882019
BP	GO:0048010	vascular endothelial growth factor receptor signaling pathway	2/4	58/18800	5.5903e-05	0.00342862	0.000882019
BP	GO:0046824	positive regulation of nucleocytoplasmic transport	2/4	60/18800	5.98513e-05	0.00342862	0.000882019
BP	GO:0016241	regulation of macroautophagy	2/4	158/18800	0.000416484	0.0208763	0.00537045
BP	GO:0071478	cellular response to radiation	2/4	187/18800	0.000582771	0.0257093	0.00661377
BP	GO:0032388	positive regulation of intracellular transport	2/4	198/18800	0.000653031	0.0257093	0.00661377
BP	GO:0050807	regulation of synapse organization	2/4	209/18800	0.000727229	0.0257093	0.00661377
BP	GO:0050803	regulation of synapse structure or activity	2/4	215/18800	0.000769357	0.0257093	0.00661377
BP	GO:0033157	regulation of intracellular protein transport	2/4	224/18800	0.000834736	0.0257484	0.00662382
BP	GO:0034504	protein localization to nucleus	2/4	294/18800	0.00143231	0.031936	0.00821559
BP	GO:0016236	macroautophagy	2/4	306/18800	0.0015505	0.031936	0.00821559
BP	GO:0018105	peptidyl-serine phosphorylation	2/4	315/18800	0.00164214	0.031936	0.00821559
BP	GO:0071214	cellular response to abiotic stimulus	2/4	323/18800	0.00172576	0.031936	0.00821559
BP	GO:0104004	cellular response to environmental stimulus	2/4	323/18800	0.00172576	0.031936	0.00821559
BP	GO:0010506	regulation of autophagy	2/4	336/18800	0.00186595	0.031936	0.00821559
BP	GO:0018209	peptidyl-serine modification	2/4	338/18800	0.00188799	0.031936	0.00821559
BP	GO:0070391	response to lipoteichoic acid	1/4	10/18800	0.00212613	0.031936	0.00821559
BP	GO:0071223	cellular response to lipoteichoic acid	1/4	10/18800	0.00212613	0.031936	0.00821559
BP	GO:2000169	regulation of peptidyl-cysteine S-nitrosylation	1/4	10/18800	0.00212613	0.031936	0.00821559
BP	GO:0030948	negative regulation of vascular endothelial growth factor receptor signaling pathway	1/4	12/18800	0.00255095	0.031936	0.00821559
BP	GO:0035331	negative regulation of hippo signaling	1/4	13/18800	0.00276331	0.031936	0.00821559
BP	GO:0042921	glucocorticoid receptor signaling pathway	1/4	13/18800	0.00276331	0.031936	0.00821559
BP	GO:0050808	synapse organization	2/4	419/18800	0.00288615	0.031936	0.00821559
BP	GO:0031958	corticosteroid receptor signaling pathway	1/4	14/18800	0.00297563	0.031936	0.00821559
BP	GO:0072594	establishment of protein localization to organelle	2/4	431/18800	0.00305141	0.031936	0.00821559
BP	GO:2000650	negative regulation of sodium ion transmembrane transporter activity	1/4	15/18800	0.00318793	0.031936	0.00821559
BP	GO:0031667	response to nutrient levels	2/4	446/18800	0.00326423	0.031936	0.00821559
BP	GO:0017014	protein nitrosylation	1/4	16/18800	0.00340018	0.031936	0.00821559
BP	GO:0018119	peptidyl-cysteine S-nitrosylation	1/4	16/18800	0.00340018	0.031936	0.00821559
BP	GO:0044804	autophagy of nucleus	1/4	16/18800	0.00340018	0.031936	0.00821559
BP	GO:0090336	positive regulation of brown fat cell differentiation	1/4	16/18800	0.00340018	0.031936	0.00821559
BP	GO:1901741	positive regulation of myoblast fusion	1/4	16/18800	0.00340018	0.031936	0.00821559
BP	GO:1902306	negative regulation of sodium ion transmembrane transport	1/4	16/18800	0.00340018	0.031936	0.00821559
BP	GO:0051051	negative regulation of transport	2/4	464/18800	0.00352877	0.031936	0.00821559
BP	GO:0006895	Golgi to endosome transport	1/4	17/18800	0.00361241	0.031936	0.00821559
BP	GO:0010831	positive regulation of myotube differentiation	1/4	17/18800	0.00361241	0.031936	0.00821559
BP	GO:0034497	protein localization to phagophore assembly site	1/4	17/18800	0.00361241	0.031936	0.00821559
BP	GO:0009991	response to extracellular stimulus	2/4	479/18800	0.0037568	0.031936	0.00821559
BP	GO:0051223	regulation of protein transport	2/4	495/18800	0.00400762	0.031936	0.00821559
BP	GO:2000786	positive regulation of autophagosome assembly	1/4	19/18800	0.00403675	0.031936	0.00821559
BP	GO:0001502	cartilage condensation	1/4	20/18800	0.00424887	0.031936	0.00821559
BP	GO:0032495	response to muramyl dipeptide	1/4	20/18800	0.00424887	0.031936	0.00821559
BP	GO:1903206	negative regulation of hydrogen peroxide-induced cell death	1/4	20/18800	0.00424887	0.031936	0.00821559
BP	GO:0010766	negative regulation of sodium ion transport	1/4	21/18800	0.00446096	0.031936	0.00821559
BP	GO:0035330	regulation of hippo signaling	1/4	21/18800	0.00446096	0.031936	0.00821559
BP	GO:0044090	positive regulation of vacuole organization	1/4	21/18800	0.00446096	0.031936	0.00821559
BP	GO:0071731	response to nitric oxide	1/4	21/18800	0.00446096	0.031936	0.00821559
BP	GO:1901739	regulation of myoblast fusion	1/4	21/18800	0.00446096	0.031936	0.00821559
BP	GO:0006662	glycerol ether metabolic process	1/4	22/18800	0.00467301	0.031936	0.00821559
BP	GO:0046823	negative regulation of nucleocytoplasmic transport	1/4	22/18800	0.00467301	0.031936	0.00821559
BP	GO:0090335	regulation of brown fat cell differentiation	1/4	22/18800	0.00467301	0.031936	0.00821559
BP	GO:1901032	negative regulation of response to reactive oxygen species	1/4	22/18800	0.00467301	0.031936	0.00821559
BP	GO:0006622	protein targeting to lysosome	1/4	23/18800	0.00488503	0.031936	0.00821559
BP	GO:0045663	positive regulation of myoblast differentiation	1/4	23/18800	0.00488503	0.031936	0.00821559
BP	GO:0048199	vesicle targeting, to, from or within Golgi	1/4	23/18800	0.00488503	0.031936	0.00821559
BP	GO:0051457	maintenance of protein location in nucleus	1/4	23/18800	0.00488503	0.031936	0.00821559
BP	GO:0098743	cell aggregation	1/4	23/18800	0.00488503	0.031936	0.00821559
BP	GO:0035994	response to muscle stretch	1/4	24/18800	0.00509702	0.031936	0.00821559
BP	GO:0060143	positive regulation of syncytium formation by plasma membrane fusion	1/4	24/18800	0.00509702	0.031936	0.00821559
BP	GO:0070935	3'-UTR-mediated mRNA stabilization	1/4	24/18800	0.00509702	0.031936	0.00821559
BP	GO:0099560	synaptic membrane adhesion	1/4	25/18800	0.00530897	0.0327523	0.00842557
BP	GO:0046755	viral budding	1/4	26/18800	0.00552089	0.0335436	0.00862914
BP	GO:0018904	ether metabolic process	1/4	27/18800	0.00573277	0.0338065	0.00869678
BP	GO:1902883	negative regulation of response to oxidative stress	1/4	27/18800	0.00573277	0.0338065	0.00869678
BP	GO:0032801	receptor catabolic process	1/4	28/18800	0.00594462	0.0340542	0.0087605
BP	GO:1903205	regulation of hydrogen peroxide-induced cell death	1/4	28/18800	0.00594462	0.0340542	0.0087605
BP	GO:0002021	response to dietary excess	1/4	29/18800	0.00615644	0.034718	0.00893126
BP	GO:0060045	positive regulation of cardiac muscle cell proliferation	1/4	30/18800	0.00636822	0.034718	0.00893126
BP	GO:0060142	regulation of syncytium formation by plasma membrane fusion	1/4	30/18800	0.00636822	0.034718	0.00893126
BP	GO:0002862	negative regulation of inflammatory response to antigenic stimulus	1/4	31/18800	0.00657997	0.034718	0.00893126
BP	GO:0032148	activation of protein kinase B activity	1/4	31/18800	0.00657997	0.034718	0.00893126
BP	GO:0046825	regulation of protein export from nucleus	1/4	31/18800	0.00657997	0.034718	0.00893126
BP	GO:0030947	regulation of vascular endothelial growth factor receptor signaling pathway	1/4	32/18800	0.00679169	0.0349162	0.00898226
BP	GO:0036474	cell death in response to hydrogen peroxide	1/4	32/18800	0.00679169	0.0349162	0.00898226
BP	GO:0045648	positive regulation of erythrocyte differentiation	1/4	33/18800	0.00700337	0.0355487	0.00914497
BP	GO:0043162	ubiquitin-dependent protein catabolic process via the multivesicular body sorting pathway	1/4	34/18800	0.00721502	0.0361653	0.00930357
BP	GO:0019068	virion assembly	1/4	35/18800	0.00742663	0.0367664	0.00945822
BP	GO:0006623	protein targeting to vacuole	1/4	37/18800	0.00784976	0.0370324	0.00952664
BP	GO:0045454	cell redox homeostasis	1/4	37/18800	0.00784976	0.0370324	0.00952664
BP	GO:0046326	positive regulation of glucose import	1/4	37/18800	0.00784976	0.0370324	0.00952664
BP	GO:0055023	positive regulation of cardiac muscle tissue growth	1/4	37/18800	0.00784976	0.0370324	0.00952664
BP	GO:0042307	positive regulation of protein import into nucleus	1/4	39/18800	0.00827275	0.0381307	0.00980918
BP	GO:1901031	regulation of response to reactive oxygen species	1/4	39/18800	0.00827275	0.0381307	0.00980918
BP	GO:0035329	hippo signaling	1/4	40/18800	0.00848419	0.0384889	0.00990133
BP	GO:0060421	positive regulation of heart growth	1/4	41/18800	0.0086956	0.0384889	0.00990133
BP	GO:0072595	maintenance of protein localization in organelle	1/4	41/18800	0.0086956	0.0384889	0.00990133
BP	GO:0032735	positive regulation of interleukin-12 production	1/4	42/18800	0.00890698	0.0384889	0.00990133
BP	GO:1904591	positive regulation of protein import	1/4	42/18800	0.00890698	0.0384889	0.00990133
BP	GO:0006903	vesicle targeting	1/4	43/18800	0.00911832	0.0384889	0.00990133
BP	GO:0007528	neuromuscular junction development	1/4	43/18800	0.00911832	0.0384889	0.00990133
BP	GO:0090317	negative regulation of intracellular protein transport	1/4	43/18800	0.00911832	0.0384889	0.00990133
BP	GO:0010828	positive regulation of glucose transmembrane transport	1/4	44/18800	0.00932963	0.0386455	0.00994161
BP	GO:0002861	regulation of inflammatory response to antigenic stimulus	1/4	45/18800	0.00954091	0.0386455	0.00994161
BP	GO:0007520	myoblast fusion	1/4	45/18800	0.00954091	0.0386455	0.00994161
BP	GO:2000785	regulation of autophagosome assembly	1/4	45/18800	0.00954091	0.0386455	0.00994161
BP	GO:0010830	regulation of myotube differentiation	1/4	46/18800	0.00975215	0.0387189	0.0099605
BP	GO:0061462	protein localization to lysosome	1/4	46/18800	0.00975215	0.0387189	0.0099605
BP	GO:0043618	regulation of transcription from RNA polymerase II promoter in response to stress	1/4	47/18800	0.00996335	0.0387894	0.00997863
BP	GO:0045646	regulation of erythrocyte differentiation	1/4	47/18800	0.00996335	0.0387894	0.00997863
BP	GO:0018198	peptidyl-cysteine modification	1/4	49/18800	0.0103857	0.0392892	0.0101072
BP	GO:0050873	brown fat cell differentiation	1/4	49/18800	0.0103857	0.0392892	0.0101072
BP	GO:0060043	regulation of cardiac muscle cell proliferation	1/4	49/18800	0.0103857	0.0392892	0.0101072
BP	GO:0031281	positive regulation of cyclase activity	1/4	50/18800	0.0105968	0.0393454	0.0101217
BP	GO:0072666	establishment of protein localization to vacuole	1/4	50/18800	0.0105968	0.0393454	0.0101217
BP	GO:0044088	regulation of vacuole organization	1/4	51/18800	0.0108078	0.039761	0.0102286
BP	GO:0046622	positive regulation of organ growth	1/4	52/18800	0.0110189	0.0401689	0.0103335
BP	GO:0043620	regulation of DNA-templated transcription in response to stress	1/4	53/18800	0.0112299	0.0402437	0.0103528
BP	GO:0045661	regulation of myoblast differentiation	1/4	54/18800	0.0114409	0.0402437	0.0103528
BP	GO:0051155	positive regulation of striated muscle cell differentiation	1/4	54/18800	0.0114409	0.0402437	0.0103528
BP	GO:1903202	negative regulation of oxidative stress-induced cell death	1/4	54/18800	0.0114409	0.0402437	0.0103528
BP	GO:0038066	p38MAPK cascade	1/4	57/18800	0.0120736	0.0403775	0.0103872
BP	GO:0042306	regulation of protein import into nucleus	1/4	57/18800	0.0120736	0.0403775	0.0103872
BP	GO:0043388	positive regulation of DNA binding	1/4	57/18800	0.0120736	0.0403775	0.0103872
BP	GO:0048255	mRNA stabilization	1/4	57/18800	0.0120736	0.0403775	0.0103872
BP	GO:0070534	protein K63-linked ubiquitination	1/4	57/18800	0.0120736	0.0403775	0.0103872
BP	GO:0006611	protein export from nucleus	1/4	58/18800	0.0122844	0.0403775	0.0103872
BP	GO:0060038	cardiac muscle cell proliferation	1/4	58/18800	0.0122844	0.0403775	0.0103872
BP	GO:2000649	regulation of sodium ion transmembrane transporter activity	1/4	58/18800	0.0122844	0.0403775	0.0103872
BP	GO:0000768	syncytium formation by plasma membrane fusion	1/4	59/18800	0.0124952	0.0404079	0.010395
BP	GO:0140253	cell-cell fusion	1/4	59/18800	0.0124952	0.0404079	0.010395
BP	GO:0046324	regulation of glucose import	1/4	60/18800	0.012706	0.0404657	0.0104099
BP	GO:0032387	negative regulation of intracellular transport	1/4	61/18800	0.0129167	0.0404657	0.0104099
BP	GO:0043112	receptor metabolic process	1/4	61/18800	0.0129167	0.0404657	0.0104099
BP	GO:1904589	regulation of protein import	1/4	61/18800	0.0129167	0.0404657	0.0104099
BP	GO:0031663	lipopolysaccharide-mediated signaling pathway	1/4	62/18800	0.0131274	0.0405195	0.0104237
BP	GO:0006949	syncytium formation	1/4	63/18800	0.0133381	0.0405195	0.0104237
BP	GO:0032615	interleukin-12 production	1/4	63/18800	0.0133381	0.0405195	0.0104237
BP	GO:0032655	regulation of interleukin-12 production	1/4	63/18800	0.0133381	0.0405195	0.0104237
BP	GO:0032507	maintenance of protein location in cell	1/4	64/18800	0.0135487	0.0405451	0.0104303
BP	GO:0048814	regulation of dendrite morphogenesis	1/4	64/18800	0.0135487	0.0405451	0.0104303
BP	GO:0043489	RNA stabilization	1/4	66/18800	0.0139699	0.0406168	0.0104487
BP	GO:1902373	negative regulation of mRNA catabolic process	1/4	66/18800	0.0139699	0.0406168	0.0104487
BP	GO:0045600	positive regulation of fat cell differentiation	1/4	67/18800	0.0141804	0.0406168	0.0104487
BP	GO:0055021	regulation of cardiac muscle tissue growth	1/4	67/18800	0.0141804	0.0406168	0.0104487
BP	GO:1901016	regulation of potassium ion transmembrane transporter activity	1/4	67/18800	0.0141804	0.0406168	0.0104487
BP	GO:1902305	regulation of sodium ion transmembrane transport	1/4	67/18800	0.0141804	0.0406168	0.0104487
BP	GO:0072665	protein localization to vacuole	1/4	68/18800	0.0143909	0.0409274	0.0105286
BP	GO:2000379	positive regulation of reactive oxygen species metabolic process	1/4	71/18800	0.0150222	0.0424083	0.0109096
BP	GO:0014855	striated muscle cell proliferation	1/4	72/18800	0.0152326	0.0424083	0.0109096
BP	GO:0016239	positive regulation of macroautophagy	1/4	73/18800	0.0154429	0.0424083	0.0109096
BP	GO:0035924	cellular response to vascular endothelial growth factor stimulus	1/4	74/18800	0.0156532	0.0424083	0.0109096
BP	GO:0060420	regulation of heart growth	1/4	74/18800	0.0156532	0.0424083	0.0109096
BP	GO:0002437	inflammatory response to antigenic stimulus	1/4	75/18800	0.0158635	0.0424083	0.0109096
BP	GO:0002534	cytokine production involved in inflammatory response	1/4	75/18800	0.0158635	0.0424083	0.0109096
BP	GO:0071479	cellular response to ionizing radiation	1/4	75/18800	0.0158635	0.0424083	0.0109096
BP	GO:1900015	regulation of cytokine production involved in inflammatory response	1/4	75/18800	0.0158635	0.0424083	0.0109096
BP	GO:0051149	positive regulation of muscle cell differentiation	1/4	77/18800	0.0162839	0.0426648	0.0109756
BP	GO:1903201	regulation of oxidative stress-induced cell death	1/4	77/18800	0.0162839	0.0426648	0.0109756
BP	GO:0010827	regulation of glucose transmembrane transport	1/4	78/18800	0.0164941	0.0426648	0.0109756
BP	GO:0031279	regulation of cyclase activity	1/4	78/18800	0.0164941	0.0426648	0.0109756
BP	GO:1902369	negative regulation of RNA catabolic process	1/4	78/18800	0.0164941	0.0426648	0.0109756
BP	GO:0014068	positive regulation of phosphatidylinositol 3-kinase signaling	1/4	79/18800	0.0167042	0.0426648	0.0109756
BP	GO:0046323	glucose import	1/4	79/18800	0.0167042	0.0426648	0.0109756
BP	GO:1902117	positive regulation of organelle assembly	1/4	80/18800	0.0169143	0.042928	0.0110433
BP	GO:0045445	myoblast differentiation	1/4	81/18800	0.0171243	0.0431878	0.0111101
BP	GO:0032413	negative regulation of ion transmembrane transporter activity	1/4	83/18800	0.0175444	0.0439706	0.0113115
BP	GO:1900182	positive regulation of protein localization to nucleus	1/4	84/18800	0.0177543	0.0442204	0.0113758
BP	GO:0098586	cellular response to virus	1/4	85/18800	0.0179642	0.0444671	0.0114392
BP	GO:0055017	cardiac muscle tissue growth	1/4	87/18800	0.018384	0.0449164	0.0115548
BP	GO:0000422	autophagy of mitochondrion	1/4	88/18800	0.0185938	0.0449164	0.0115548
BP	GO:0034644	cellular response to UV	1/4	88/18800	0.0185938	0.0449164	0.0115548
BP	GO:0061726	mitochondrion disassembly	1/4	88/18800	0.0185938	0.0449164	0.0115548
BP	GO:0002028	regulation of sodium ion transport	1/4	90/18800	0.0190134	0.0453831	0.0116749
BP	GO:0070301	cellular response to hydrogen peroxide	1/4	90/18800	0.0190134	0.0453831	0.0116749
BP	GO:0090398	cellular senescence	1/4	91/18800	0.0192231	0.0456122	0.0117338
BP	GO:1900407	regulation of cellular response to oxidative stress	1/4	92/18800	0.0194328	0.0458385	0.011792
BP	GO:0045185	maintenance of protein location	1/4	93/18800	0.0196424	0.0458386	0.011792
BP	GO:1903312	negative regulation of mRNA metabolic process	1/4	94/18800	0.0198521	0.0458386	0.011792
BP	GO:1901379	regulation of potassium ion transmembrane transport	1/4	95/18800	0.0200617	0.0458386	0.011792
BP	GO:0006497	protein lipidation	1/4	96/18800	0.0202712	0.0458386	0.011792
BP	GO:0030316	osteoclast differentiation	1/4	96/18800	0.0202712	0.0458386	0.011792
BP	GO:0051153	regulation of striated muscle cell differentiation	1/4	96/18800	0.0202712	0.0458386	0.011792
BP	GO:0060419	heart growth	1/4	96/18800	0.0202712	0.0458386	0.011792
BP	GO:0002532	production of molecular mediator involved in inflammatory response	1/4	97/18800	0.0204807	0.0458386	0.011792
BP	GO:0036473	cell death in response to oxidative stress	1/4	98/18800	0.0206902	0.0458386	0.011792
BP	GO:0050773	regulation of dendrite development	1/4	98/18800	0.0206902	0.0458386	0.011792
BP	GO:1904063	negative regulation of cation transmembrane transport	1/4	98/18800	0.0206902	0.0458386	0.011792
BP	GO:0045639	positive regulation of myeloid cell differentiation	1/4	99/18800	0.0208997	0.0459608	0.0118235
BP	GO:0098869	cellular oxidant detoxification	1/4	100/18800	0.0211091	0.0459608	0.0118235
BP	GO:0042158	lipoprotein biosynthetic process	1/4	101/18800	0.0213185	0.0459608	0.0118235
BP	GO:0046620	regulation of organ growth	1/4	101/18800	0.0213185	0.0459608	0.0118235
BP	GO:1902882	regulation of response to oxidative stress	1/4	101/18800	0.0213185	0.0459608	0.0118235
BP	GO:0006892	post-Golgi vesicle-mediated transport	1/4	104/18800	0.0219465	0.0468113	0.0120423
BP	GO:0034766	negative regulation of ion transmembrane transport	1/4	104/18800	0.0219465	0.0468113	0.0120423
BP	GO:0019395	fatty acid oxidation	1/4	106/18800	0.0223649	0.047147	0.0121286
BP	GO:0032410	negative regulation of transporter activity	1/4	106/18800	0.0223649	0.047147	0.0121286
BP	GO:0000045	autophagosome assembly	1/4	107/18800	0.0225741	0.047147	0.0121286
BP	GO:0033138	positive regulation of peptidyl-serine phosphorylation	1/4	107/18800	0.0225741	0.047147	0.0121286
BP	GO:0002062	chondrocyte differentiation	1/4	110/18800	0.0232015	0.0478956	0.0123212
BP	GO:0043266	regulation of potassium ion transport	1/4	110/18800	0.0232015	0.0478956	0.0123212
BP	GO:0014066	regulation of phosphatidylinositol 3-kinase signaling	1/4	111/18800	0.0234105	0.0478956	0.0123212
BP	GO:1905037	autophagosome organization	1/4	111/18800	0.0234105	0.0478956	0.0123212
BP	GO:0034440	lipid oxidation	1/4	112/18800	0.0236196	0.0478956	0.0123212
BP	GO:0031623	receptor internalization	1/4	113/18800	0.0238285	0.0478956	0.0123212
BP	GO:1904659	glucose transmembrane transport	1/4	113/18800	0.0238285	0.0478956	0.0123212
BP	GO:0000077	DNA damage checkpoint signaling	1/4	115/18800	0.0242464	0.0478956	0.0123212
BP	GO:0030518	intracellular steroid hormone receptor signaling pathway	1/4	115/18800	0.0242464	0.0478956	0.0123212
BP	GO:0090288	negative regulation of cellular response to growth factor stimulus	1/4	115/18800	0.0242464	0.0478956	0.0123212
BP	GO:1990748	cellular detoxification	1/4	115/18800	0.0242464	0.0478956	0.0123212
BP	GO:0008645	hexose transmembrane transport	1/4	117/18800	0.0246641	0.0484606	0.0124666
BP	GO:0030278	regulation of ossification	1/4	118/18800	0.024873	0.0484606	0.0124666
BP	GO:0015749	monosaccharide transmembrane transport	1/4	119/18800	0.0250817	0.0484606	0.0124666
BP	GO:0051897	positive regulation of protein kinase B signaling	1/4	119/18800	0.0250817	0.0484606	0.0124666
BP	GO:0007041	lysosomal transport	1/4	121/18800	0.0254992	0.0484606	0.0124666
BP	GO:0051101	regulation of DNA binding	1/4	121/18800	0.0254992	0.0484606	0.0124666
BP	GO:0071482	cellular response to light stimulus	1/4	121/18800	0.0254992	0.0484606	0.0124666
BP	GO:1903008	organelle disassembly	1/4	121/18800	0.0254992	0.0484606	0.0124666
BP	GO:0014902	myotube differentiation	1/4	122/18800	0.0257079	0.0485009	0.0124769
BP	GO:0031570	DNA integrity checkpoint signaling	1/4	123/18800	0.0259165	0.0485009	0.0124769
BP	GO:0097237	cellular response to toxic substance	1/4	123/18800	0.0259165	0.0485009	0.0124769
BP	GO:0030218	erythrocyte differentiation	1/4	124/18800	0.0261252	0.0485009	0.0124769
BP	GO:0051224	negative regulation of protein transport	1/4	124/18800	0.0261252	0.0485009	0.0124769
BP	GO:0042542	response to hydrogen peroxide	1/4	128/18800	0.0269593	0.0495903	0.0127572
BP	GO:1904950	negative regulation of establishment of protein localization	1/4	128/18800	0.0269593	0.0495903	0.0127572
BP	GO:0030168	platelet activation	1/4	130/18800	0.0273762	0.0501271	0.0128953
BP	GO:0034219	carbohydrate transmembrane transport	1/4	131/18800	0.0275845	0.0502791	0.0129344
BP	GO:1900180	regulation of protein localization to nucleus	1/4	132/18800	0.0277929	0.0504296	0.0129731
BP	GO:0034101	erythrocyte homeostasis	1/4	133/18800	0.0280012	0.0505788	0.0130115
BP	GO:0043401	steroid hormone mediated signaling pathway	1/4	135/18800	0.0284177	0.051101	0.0131458
BP	GO:0010508	positive regulation of autophagy	1/4	136/18800	0.028626	0.0512456	0.013183
BP	GO:0048813	dendrite morphogenesis	1/4	139/18800	0.0292504	0.0518601	0.0133411
BP	GO:0042157	lipoprotein metabolic process	1/4	140/18800	0.0294585	0.0518601	0.0133411
BP	GO:0034763	negative regulation of transmembrane transport	1/4	141/18800	0.0296665	0.0518601	0.0133411
BP	GO:0010212	response to ionizing radiation	1/4	142/18800	0.0298745	0.0518601	0.0133411
BP	GO:0032147	activation of protein kinase activity	1/4	142/18800	0.0298745	0.0518601	0.0133411
BP	GO:0045598	regulation of fat cell differentiation	1/4	142/18800	0.0298745	0.0518601	0.0133411
BP	GO:0090090	negative regulation of canonical Wnt signaling pathway	1/4	142/18800	0.0298745	0.0518601	0.0133411
BP	GO:0014065	phosphatidylinositol 3-kinase signaling	1/4	144/18800	0.0302905	0.051908	0.0133534
BP	GO:0033135	regulation of peptidyl-serine phosphorylation	1/4	144/18800	0.0302905	0.051908	0.0133534
BP	GO:0051592	response to calcium ion	1/4	144/18800	0.0302905	0.051908	0.0133534
BP	GO:0009411	response to UV	1/4	146/18800	0.0307063	0.0520864	0.0133993
BP	GO:0001890	placenta development	1/4	147/18800	0.0309141	0.0520864	0.0133993
BP	GO:0034614	cellular response to reactive oxygen species	1/4	147/18800	0.0309141	0.0520864	0.0133993
BP	GO:2000377	regulation of reactive oxygen species metabolic process	1/4	147/18800	0.0309141	0.0520864	0.0133993
BP	GO:0098754	detoxification	1/4	150/18800	0.0315374	0.0529143	0.0136123
BP	GO:0051147	regulation of muscle cell differentiation	1/4	153/18800	0.0321605	0.0534393	0.0137474
BP	GO:0007034	vacuolar transport	1/4	155/18800	0.0325757	0.0534393	0.0137474
BP	GO:0007519	skeletal muscle tissue development	1/4	155/18800	0.0325757	0.0534393	0.0137474
BP	GO:0043271	negative regulation of ion transport	1/4	155/18800	0.0325757	0.0534393	0.0137474
BP	GO:0008643	carbohydrate transport	1/4	156/18800	0.0327832	0.0534393	0.0137474
BP	GO:0051168	nuclear export	1/4	156/18800	0.0327832	0.0534393	0.0137474
BP	GO:0090316	positive regulation of intracellular protein transport	1/4	156/18800	0.0327832	0.0534393	0.0137474
BP	GO:0043488	regulation of mRNA stability	1/4	158/18800	0.0331982	0.0538967	0.013865
BP	GO:0006606	protein import into nucleus	1/4	159/18800	0.0334057	0.0539154	0.0138698
BP	GO:0002262	myeloid cell homeostasis	1/4	160/18800	0.0336131	0.0539154	0.0138698
BP	GO:0009267	cellular response to starvation	1/4	160/18800	0.0336131	0.0539154	0.0138698
BP	GO:0051170	import into nucleus	1/4	163/18800	0.0342351	0.0546943	0.0140702
BP	GO:0060538	skeletal muscle organ development	1/4	167/18800	0.035064	0.0557963	0.0143537
BP	GO:0016482	cytosolic transport	1/4	169/18800	0.0354783	0.0558978	0.0143798
BP	GO:0048639	positive regulation of developmental growth	1/4	169/18800	0.0354783	0.0558978	0.0143798
BP	GO:0000075	cell cycle checkpoint signaling	1/4	170/18800	0.0356854	0.0558978	0.0143798
BP	GO:0043487	regulation of RNA stability	1/4	170/18800	0.0356854	0.0558978	0.0143798
BP	GO:0051099	positive regulation of binding	1/4	171/18800	0.0358924	0.0560033	0.0144069
BP	GO:0051650	establishment of vesicle localization	1/4	173/18800	0.0363064	0.0560991	0.0144316
BP	GO:0061013	regulation of mRNA catabolic process	1/4	173/18800	0.0363064	0.0560991	0.0144316
BP	GO:0030178	negative regulation of Wnt signaling pathway	1/4	174/18800	0.0365133	0.0560991	0.0144316
BP	GO:0042770	signal transduction in response to DNA damage	1/4	174/18800	0.0365133	0.0560991	0.0144316
BP	GO:0035265	organ growth	1/4	175/18800	0.0367203	0.0562016	0.014458
BP	GO:0035725	sodium ion transmembrane transport	1/4	177/18800	0.037134	0.0564043	0.0145101
BP	GO:0048015	phosphatidylinositol-mediated signaling	1/4	177/18800	0.037134	0.0564043	0.0145101
BP	GO:0050777	negative regulation of immune response	1/4	179/18800	0.0375476	0.0568173	0.0146163
BP	GO:0048017	inositol lipid-mediated signaling	1/4	181/18800	0.037961	0.057227	0.0147217
BP	GO:0050728	negative regulation of inflammatory response	1/4	182/18800	0.0381677	0.057323	0.0147464
BP	GO:0051896	regulation of protein kinase B signaling	1/4	187/18800	0.0392006	0.0586546	0.015089
BP	GO:0007033	vacuole organization	1/4	188/18800	0.0394071	0.0587444	0.0151121
BP	GO:0051648	vesicle localization	1/4	189/18800	0.0396135	0.0588334	0.015135
BP	GO:0009755	hormone-mediated signaling pathway	1/4	190/18800	0.0398199	0.0589218	0.0151577
BP	GO:0051216	cartilage development	1/4	195/18800	0.0408515	0.0602259	0.0154932
BP	GO:0042594	response to starvation	1/4	196/18800	0.0410577	0.0603082	0.0155144
BP	GO:1903828	negative regulation of protein localization	1/4	199/18800	0.0416762	0.0609932	0.0156906
BP	GO:0006006	glucose metabolic process	1/4	201/18800	0.0420883	0.0610846	0.0157141
BP	GO:0009612	response to mechanical stimulus	1/4	201/18800	0.0420883	0.0610846	0.0157141
BP	GO:1902115	regulation of organelle assembly	1/4	202/18800	0.0422943	0.0610846	0.0157141
BP	GO:0000302	response to reactive oxygen species	1/4	203/18800	0.0425003	0.0610846	0.0157141
BP	GO:0071383	cellular response to steroid hormone stimulus	1/4	203/18800	0.0425003	0.0610846	0.0157141
BP	GO:0045637	regulation of myeloid cell differentiation	1/4	208/18800	0.0435297	0.0623407	0.0160373
BP	GO:0002573	myeloid leukocyte differentiation	1/4	210/18800	0.0439412	0.0624838	0.0160741
BP	GO:0017038	protein import	1/4	210/18800	0.0439412	0.0624838	0.0160741
BP	GO:0031669	cellular response to nutrient levels	1/4	213/18800	0.0445583	0.062915	0.016185
BP	GO:0034764	positive regulation of transmembrane transport	1/4	213/18800	0.0445583	0.062915	0.016185
BP	GO:0030258	lipid modification	1/4	216/18800	0.045175	0.0633398	0.0162943
BP	GO:0043491	protein kinase B signaling	1/4	216/18800	0.045175	0.0633398	0.0162943
BP	GO:0071222	cellular response to lipopolysaccharide	1/4	217/18800	0.0453805	0.0634062	0.0163114
BP	GO:0051651	maintenance of location in cell	1/4	219/18800	0.0457915	0.0635376	0.0163452
BP	GO:0071805	potassium ion transmembrane transport	1/4	219/18800	0.0457915	0.0635376	0.0163452
BP	GO:0007596	blood coagulation	1/4	221/18800	0.0462023	0.0638866	0.0164349
BP	GO:0060348	bone development	1/4	225/18800	0.0470235	0.0647986	0.0166696
BP	GO:0050817	coagulation	1/4	226/18800	0.0472287	0.0648159	0.016674
BP	GO:0007599	hemostasis	1/4	227/18800	0.0474339	0.0648159	0.016674
BP	GO:0048705	skeletal system morphogenesis	1/4	228/18800	0.047639	0.0648159	0.016674
BP	GO:0071219	cellular response to molecule of bacterial origin	1/4	229/18800	0.0478441	0.0648159	0.016674
BP	GO:0071356	cellular response to tumor necrosis factor	1/4	229/18800	0.0478441	0.0648159	0.016674
BP	GO:0016358	dendrite development	1/4	231/18800	0.0482543	0.0648318	0.0166781
BP	GO:0072593	reactive oxygen species metabolic process	1/4	231/18800	0.0482543	0.0648318	0.0166781
BP	GO:0006402	mRNA catabolic process	1/4	233/18800	0.0486643	0.0648318	0.0166781
BP	GO:0033002	muscle cell proliferation	1/4	233/18800	0.0486643	0.0648318	0.0166781
BP	GO:0045732	positive regulation of protein catabolic process	1/4	233/18800	0.0486643	0.0648318	0.0166781
BP	GO:0048738	cardiac muscle tissue development	1/4	234/18800	0.0488692	0.0648893	0.0166929
BP	GO:0045444	fat cell differentiation	1/4	237/18800	0.0494839	0.0654886	0.016847
BP	GO:0001649	osteoblast differentiation	1/4	241/18800	0.0503029	0.0663304	0.0170636
BP	GO:0019318	hexose metabolic process	1/4	242/18800	0.0505076	0.0663304	0.0170636
BP	GO:0006813	potassium ion transport	1/4	243/18800	0.0507123	0.0663304	0.0170636
BP	GO:0000209	protein polyubiquitination	1/4	244/18800	0.0509169	0.0663304	0.0170636
BP	GO:0031668	cellular response to extracellular stimulus	1/4	245/18800	0.0511215	0.0663304	0.0170636
BP	GO:0051403	stress-activated MAPK cascade	1/4	245/18800	0.0511215	0.0663304	0.0170636
BP	GO:0006898	receptor-mediated endocytosis	1/4	246/18800	0.0513261	0.0663304	0.0170636
BP	GO:0009636	response to toxic substance	1/4	247/18800	0.0515306	0.0663304	0.0170636
BP	GO:0014706	striated muscle tissue development	1/4	248/18800	0.0517351	0.0663304	0.0170636
BP	GO:0006814	sodium ion transport	1/4	249/18800	0.0519395	0.0663304	0.0170636
BP	GO:0034612	response to tumor necrosis factor	1/4	249/18800	0.0519395	0.0663304	0.0170636
BP	GO:0031098	stress-activated protein kinase signaling cascade	1/4	252/18800	0.0525527	0.0669004	0.0172102
BP	GO:1901988	negative regulation of cell cycle phase transition	1/4	255/18800	0.0531656	0.0672996	0.0173129
BP	GO:0045927	positive regulation of growth	1/4	256/18800	0.0533698	0.0672996	0.0173129
BP	GO:0071216	cellular response to biotic stimulus	1/4	256/18800	0.0533698	0.0672996	0.0173129
BP	GO:0032868	response to insulin	1/4	259/18800	0.0539823	0.0677346	0.0174248
BP	GO:0061448	connective tissue development	1/4	260/18800	0.0541863	0.0677346	0.0174248
BP	GO:0005996	monosaccharide metabolic process	1/4	261/18800	0.0543904	0.0677346	0.0174248
BP	GO:0060828	regulation of canonical Wnt signaling pathway	1/4	261/18800	0.0543904	0.0677346	0.0174248
BP	GO:0032412	regulation of ion transmembrane transporter activity	1/4	263/18800	0.0547984	0.0680315	0.0175012
BP	GO:0030522	intracellular receptor signaling pathway	1/4	264/18800	0.0550024	0.0680739	0.0175121
BP	GO:0031330	negative regulation of cellular catabolic process	1/4	265/18800	0.0552063	0.0681161	0.017523
BP	GO:0031348	negative regulation of defense response	1/4	268/18800	0.0558179	0.0686594	0.0176628
BP	GO:0022898	regulation of transmembrane transporter activity	1/4	273/18800	0.0568365	0.0696986	0.0179301
BP	GO:0098742	cell-cell adhesion via plasma-membrane adhesion molecules	1/4	279/18800	0.0580578	0.0709792	0.0182595
BP	GO:0006401	RNA catabolic process	1/4	280/18800	0.0582613	0.0710114	0.0182678
BP	GO:0051146	striated muscle cell differentiation	1/4	281/18800	0.0584647	0.0710434	0.018276
BP	GO:0048872	homeostasis of number of cells	1/4	282/18800	0.058668	0.0710752	0.0182842
BP	GO:0034599	cellular response to oxidative stress	1/4	284/18800	0.0590747	0.0713522	0.0183555
BP	GO:0051222	positive regulation of protein transport	1/4	293/18800	0.0609029	0.0731446	0.0188166
BP	GO:0048193	Golgi vesicle transport	1/4	294/18800	0.0611059	0.0731446	0.0188166
BP	GO:1903311	regulation of mRNA metabolic process	1/4	294/18800	0.0611059	0.0731446	0.0188166
BP	GO:0010948	negative regulation of cell cycle process	1/4	301/18800	0.0625257	0.0746215	0.0191965
BP	GO:0032409	regulation of transporter activity	1/4	305/18800	0.0633364	0.0753646	0.0193877
BP	GO:0071496	cellular response to external stimulus	1/4	309/18800	0.0641465	0.0758783	0.0195198
BP	GO:1904951	positive regulation of establishment of protein localization	1/4	309/18800	0.0641465	0.0758783	0.0195198
BP	GO:0009416	response to light stimulus	1/4	310/18800	0.0643489	0.0758939	0.0195238
BP	GO:0060070	canonical Wnt signaling pathway	1/4	313/18800	0.0649561	0.0763853	0.0196502
BP	GO:0090287	regulation of cellular response to growth factor stimulus	1/4	314/18800	0.0651584	0.0763991	0.0196538
BP	GO:0006605	protein targeting	1/4	317/18800	0.0657651	0.0766622	0.0197215
BP	GO:0019058	viral life cycle	1/4	317/18800	0.0657651	0.0766622	0.0197215
BP	GO:0009895	negative regulation of catabolic process	1/4	324/18800	0.0671797	0.0780842	0.0200873
BP	GO:0048638	regulation of developmental growth	1/4	329/18800	0.0681891	0.0790285	0.0203302
BP	GO:0048545	response to steroid hormone	1/4	330/18800	0.0683909	0.0790339	0.0203316
BP	GO:0051235	maintenance of location	1/4	331/18800	0.0685927	0.0790393	0.020333
BP	GO:0062197	cellular response to chemical stress	1/4	332/18800	0.0687944	0.0790446	0.0203343
BP	GO:0032496	response to lipopolysaccharide	1/4	333/18800	0.0689961	0.0790498	0.0203357
BP	GO:0007517	muscle organ development	1/4	334/18800	0.0691978	0.079055	0.020337
BP	GO:0030111	regulation of Wnt signaling pathway	1/4	336/18800	0.069601	0.0792897	0.0203974
BP	GO:0010038	response to metal ion	1/4	351/18800	0.0726209	0.0824905	0.0212208
BP	GO:1904062	regulation of cation transmembrane transport	1/4	352/18800	0.072822	0.0824905	0.0212208
BP	GO:0002237	response to molecule of bacterial origin	1/4	354/18800	0.073224	0.0827122	0.0212779
BP	GO:0051098	regulation of binding	1/4	366/18800	0.0756335	0.0851939	0.0219163
BP	GO:0007178	transmembrane receptor protein serine/threonine kinase signaling pathway	1/4	368/18800	0.0760347	0.0854059	0.0219708
BP	GO:1903706	regulation of hemopoiesis	1/4	371/18800	0.0766361	0.085841	0.0220827
BP	GO:0050878	regulation of body fluid levels	1/4	382/18800	0.0788389	0.0880624	0.0226542
BP	GO:0042692	muscle cell differentiation	1/4	387/18800	0.0798388	0.0886852	0.0228144
BP	GO:0045786	negative regulation of cell cycle	1/4	387/18800	0.0798388	0.0886852	0.0228144
BP	GO:0030099	myeloid cell differentiation	1/4	391/18800	0.0806382	0.0891998	0.0229468
BP	GO:0009615	response to virus	1/4	392/18800	0.080838	0.0891998	0.0229468
BP	GO:0050727	regulation of inflammatory response	1/4	394/18800	0.0812374	0.0891998	0.0229468
BP	GO:0006631	fatty acid metabolic process	1/4	395/18800	0.0814371	0.0891998	0.0229468
BP	GO:0042176	regulation of protein catabolic process	1/4	395/18800	0.0814371	0.0891998	0.0229468
BP	GO:0045860	positive regulation of protein kinase activity	1/4	396/18800	0.0816367	0.0891998	0.0229468
BP	GO:0010959	regulation of metal ion transport	1/4	403/18800	0.0830332	0.089936	0.0231362
BP	GO:0043434	response to peptide hormone	1/4	404/18800	0.0832326	0.089936	0.0231362
BP	GO:0051656	establishment of organelle localization	1/4	404/18800	0.0832326	0.089936	0.0231362
BP	GO:0034655	nucleobase-containing compound catabolic process	1/4	405/18800	0.0834319	0.089936	0.0231362
BP	GO:0060537	muscle tissue development	1/4	405/18800	0.0834319	0.089936	0.0231362
BP	GO:0043161	proteasome-mediated ubiquitin-dependent protein catabolic process	1/4	414/18800	0.0852245	0.0915905	0.0235618
BP	GO:1901987	regulation of cell cycle phase transition	1/4	415/18800	0.0854236	0.0915905	0.0235618
BP	GO:0016032	viral process	1/4	418/18800	0.0860204	0.0919845	0.0236632
BP	GO:0001503	ossification	1/4	420/18800	0.0864181	0.092164	0.0237093
BP	GO:0002683	negative regulation of immune system process	1/4	425/18800	0.0874119	0.0927306	0.0238551
BP	GO:0042391	regulation of membrane potential	1/4	425/18800	0.0874119	0.0927306	0.0238551
BP	GO:0032102	negative regulation of response to external stimulus	1/4	429/18800	0.0882064	0.0930809	0.0239452
BP	GO:0042060	wound healing	1/4	429/18800	0.0882064	0.0930809	0.0239452
BP	GO:0010975	regulation of neuron projection development	1/4	431/18800	0.0886034	0.0931831	0.0239715
BP	GO:0006979	response to oxidative stress	1/4	433/18800	0.0890003	0.0931831	0.0239715
BP	GO:0048608	reproductive structure development	1/4	433/18800	0.0890003	0.0931831	0.0239715
BP	GO:0061458	reproductive system development	1/4	436/18800	0.0895954	0.0935619	0.0240689
BP	GO:0046700	heterocycle catabolic process	1/4	443/18800	0.0909828	0.0947639	0.0243782
BP	GO:1903829	positive regulation of protein localization	1/4	446/18800	0.091577	0.0951356	0.0244738
BP	GO:0031331	positive regulation of cellular catabolic process	1/4	449/18800	0.0921708	0.095259	0.0245055
BP	GO:0044270	cellular nitrogen compound catabolic process	1/4	449/18800	0.0921708	0.095259	0.0245055
BP	GO:0016055	Wnt signaling pathway	1/4	452/18800	0.0927643	0.095626	0.0245999
BP	GO:0198738	cell-cell signaling by wnt	1/4	454/18800	0.0931599	0.0957875	0.0246415
BP	GO:0022407	regulation of cell-cell adhesion	1/4	456/18800	0.0935553	0.095948	0.0246828
BP	GO:0022411	cellular component disassembly	1/4	460/18800	0.0943457	0.0965118	0.0248278
BP	GO:0019439	aromatic compound catabolic process	1/4	466/18800	0.0955304	0.097475	0.0250756
BP	GO:0001819	positive regulation of cytokine production	1/4	475/18800	0.0973052	0.0987333	0.0253993
BP	GO:0033674	positive regulation of kinase activity	1/4	476/18800	0.0975022	0.0987333	0.0253993
BP	GO:0034765	regulation of ion transmembrane transport	1/4	476/18800	0.0975022	0.0987333	0.0253993
CC	GO:0034045	phagophore assembly site membrane	1/4	17/19594	0.0034662	0.0489234	0.0278949
CC	GO:0016327	apicolateral plasma membrane	1/4	20/19594	0.00407695	0.0489234	0.0278949
CC	GO:0000407	phagophore assembly site	1/4	33/19594	0.00672027	0.0537622	0.0306539
CC	GO:0000421	autophagosome membrane	1/4	51/19594	0.0103716	0.0622294	0.0354817
CC	GO:0005776	autophagosome	1/4	112/19594	0.0226706	0.0781289	0.0445472
CC	GO:1904813	ficolin-1-rich granule lumen	1/4	124/19594	0.0250765	0.0781289	0.0445472
CC	GO:0000922	spindle pole	1/4	169/19594	0.0340591	0.0781289	0.0445472
CC	GO:0043197	dendritic spine	1/4	172/19594	0.0346558	0.0781289	0.0445472
CC	GO:0044309	neuron spine	1/4	173/19594	0.0348546	0.0781289	0.0445472
CC	GO:0101002	ficolin-1-rich granule	1/4	185/19594	0.037238	0.0781289	0.0445472
CC	GO:0030136	clathrin-coated vesicle	1/4	192/19594	0.0386262	0.0781289	0.0445472
CC	GO:0005802	trans-Golgi network	1/4	260/19594	0.0520342	0.0781289	0.0445472
CC	GO:0030135	coated vesicle	1/4	290/19594	0.0579047	0.0781289	0.0445472
CC	GO:0000151	ubiquitin ligase complex	1/4	302/19594	0.0602453	0.0781289	0.0445472
CC	GO:0005938	cell cortex	1/4	310/19594	0.0618032	0.0781289	0.0445472
CC	GO:0019898	extrinsic component of membrane	1/4	314/19594	0.0625815	0.0781289	0.0445472
CC	GO:0098978	glutamatergic synapse	1/4	319/19594	0.0635536	0.0781289	0.0445472
CC	GO:0034774	secretory granule lumen	1/4	322/19594	0.0641365	0.0781289	0.0445472
CC	GO:0060205	cytoplasmic vesicle lumen	1/4	325/19594	0.0647191	0.0781289	0.0445472
CC	GO:0031983	vesicle lumen	1/4	327/19594	0.0651074	0.0781289	0.0445472
CC	GO:0098791	Golgi apparatus subcompartment	1/4	385/19594	0.0763149	0.0848411	0.0483743
CC	GO:0005819	spindle	1/4	402/19594	0.0795807	0.0848411	0.0483743
CC	GO:0016607	nuclear speck	1/4	411/19594	0.0813061	0.0848411	0.0483743
CC	GO:0005774	vacuolar membrane	1/4	449/19594	0.0885645	0.0885645	0.0504973
MF	GO:0061629	RNA polymerase II-specific DNA-binding transcription factor binding	2/4	348/18410	0.00208464	0.0209921	0.00513882
MF	GO:0047134	protein-disulfide reductase (NAD(P)) activity	1/4	11/18410	0.00238806	0.0209921	0.00513882
MF	GO:0016668	oxidoreductase activity, acting on a sulfur group of donors, NAD(P) as acceptor	1/4	13/18410	0.00282179	0.0209921	0.00513882
MF	GO:0004707	MAP kinase activity	1/4	15/18410	0.00325538	0.0209921	0.00513882
MF	GO:0070064	proline-rich region binding	1/4	17/18410	0.00368883	0.0209921	0.00513882
MF	GO:0140297	DNA-binding transcription factor binding	2/4	470/18410	0.00377143	0.0209921	0.00513882
MF	GO:0004708	MAP kinase kinase activity	1/4	18/18410	0.0039055	0.0209921	0.00513882
MF	GO:0031690	adrenergic receptor binding	1/4	18/18410	0.0039055	0.0209921	0.00513882
MF	GO:0051019	mitogen-activated protein kinase binding	1/4	26/18410	0.00563761	0.0227579	0.0055711
MF	GO:0050681	nuclear androgen receptor binding	1/4	27/18410	0.00585396	0.0227579	0.0055711
MF	GO:0080025	phosphatidylinositol-3,5-bisphosphate binding	1/4	28/18410	0.00607028	0.0227579	0.0055711
MF	GO:0008200	ion channel inhibitor activity	1/4	32/18410	0.0069352	0.0227579	0.0055711
MF	GO:0016248	channel inhibitor activity	1/4	33/18410	0.00715134	0.0227579	0.0055711
MF	GO:0015035	protein-disulfide reductase activity	1/4	37/18410	0.00801556	0.0227579	0.0055711
MF	GO:0030331	nuclear estrogen receptor binding	1/4	39/18410	0.00844745	0.0227579	0.0055711
MF	GO:0017080	sodium channel regulator activity	1/4	40/18410	0.00866335	0.0227579	0.0055711
MF	GO:0015036	disulfide oxidoreductase activity	1/4	42/18410	0.00909503	0.0227579	0.0055711
MF	GO:0032266	phosphatidylinositol-3-phosphate binding	1/4	44/18410	0.00952658	0.0227579	0.0055711
MF	GO:0045309	protein phosphorylated amino acid binding	1/4	55/18410	0.0118975	0.0261249	0.00639532
MF	GO:0016667	oxidoreductase activity, acting on a sulfur group of donors	1/4	57/18410	0.0123282	0.0261249	0.00639532
MF	GO:0140678	molecular function inhibitor activity	1/4	59/18410	0.0127587	0.0261249	0.00639532
MF	GO:0070063	RNA polymerase binding	1/4	73/18410	0.0157681	0.0308195	0.00754456
MF	GO:0016209	antioxidant activity	1/4	85/18410	0.0183422	0.0340147	0.00832672
MF	GO:0051219	phosphoprotein binding	1/4	88/18410	0.0189849	0.0340147	0.00832672
MF	GO:0043130	ubiquitin binding	1/4	96/18410	0.0206973	0.0355994	0.00871466
MF	GO:1902936	phosphatidylinositol bisphosphate binding	1/4	107/18410	0.0230482	0.0381182	0.00933126
MF	GO:0032182	ubiquitin-like protein binding	1/4	116/18410	0.0249685	0.0397646	0.00973431
MF	GO:0099106	ion channel regulator activity	1/4	138/18410	0.0296506	0.0440211	0.0107763
MF	GO:0016922	nuclear receptor binding	1/4	139/18410	0.0298631	0.0440211	0.0107763
MF	GO:0016247	channel regulator activity	1/4	143/18410	0.0307124	0.0440211	0.0107763
MF	GO:0019903	protein phosphatase binding	1/4	148/18410	0.0317733	0.0440726	0.0107889
MF	GO:1901981	phosphatidylinositol phosphate binding	1/4	175/18410	0.0374871	0.0503733	0.0123313
MF	GO:0019902	phosphatase binding	1/4	193/18410	0.0412822	0.053792	0.0131682
MF	GO:0035091	phosphatidylinositol binding	1/4	273/18410	0.0580138	0.0733704	0.0179609
MF	GO:0001664	G protein-coupled receptor binding	1/4	288/18410	0.0611265	0.0750982	0.0183839
MF	GO:0061630	ubiquitin protein ligase activity	1/4	316/18410	0.0669161	0.0799275	0.0195661
MF	GO:0061659	ubiquitin-like protein ligase activity	1/4	329/18410	0.069595	0.0808806	0.0197994
MF	GO:0106310	protein serine kinase activity	1/4	360/18410	0.0759598	0.0859546	0.0210415
MF	GO:0004674	protein serine/threonine kinase activity	1/4	430/18410	0.090212	0.0976305	0.0238998
MF	GO:0004842	ubiquitin-protein transferase activity	1/4	433/18410	0.0908191	0.0976305	0.0238998
MF	GO:0004712	protein serine/threonine/tyrosine kinase activity	1/4	446/18410	0.0934463	0.0976783	0.0239115
MF	GO:0019787	ubiquitin-like protein transferase activity	1/4	458/18410	0.0958664	0.0976783	0.0239115
MF	GO:0005543	phospholipid binding	1/4	467/18410	0.0976783	0.0976783	0.0239115
KEGG	hsa05418	Fluid shear stress and atherosclerosis	2/4	139/8164	0.00168859	0.0757979	0.0494456
KEGG	hsa04621	NOD-like receptor signaling pathway	2/4	184/8164	0.00294219	0.0757979	0.0494456
KEGG	hsa05169	Epstein-Barr virus infection	2/4	202/8164	0.00353715	0.0757979	0.0494456
KEGG	hsa05131	Shigellosis	2/4	247/8164	0.00525405	0.0757979	0.0494456
KEGG	hsa05132	Salmonella infection	2/4	249/8164	0.00533788	0.0757979	0.0494456

## Sheet: Table S4
		Perdicted
		negative	positive
Actual	negative	58	9	Specificity=0.8657
	positive	6	836	Sensitivity= 0.9929
		Negative Predictive Value=0.9062	Precison=0.9893	Accuracy =0.9835
	F1-score	0.9911
